# Supplementary material for: A THP-1 Cell Line-Based Exploration of Immune Responses Toward Heat-Treated BLG
Source: Front Nutr. 2021 Jan 13;7:612397. doi: 10.3389/fnut.2020.612397 (PMC7838438; doi:10.3389/fnut.2020.612397)
Supplement: Supplementary file 8 [file Data_Sheet_1.xlsx]

## Sheet: A530_GSEA_CustomCDF_2019_04_05
ID	Wglu.CEL (DC_Wglu)	Wglu.CEL (rest)	Wglu.CEL (DC_Wglu)	Lglu.CEL (DC_Lglu)	Lglu.CEL (DC_Lglu)	Lglu.CEL (DC_Lglu)	medium.CEL (DC_medium)	medium.CEL (DC_medium)	medium_2.CEL (DC_medium)	no treatment_2.CEL (DC_no_treat)	no treatment.CEL (DC_no_treat)	no treatment.CEL (DC_no_treat)	control.CEL (monocyt)	control.CEL (monocyt)	medium.CEL (rest)	no treatment.CEL (rest)	BLG.CEL (M_BLG)	BLG.CEL (M_BLG)	BLG.CEL (M_BLG)	Hglu.CEL (M_Hglu)	Hglu.CEL (M_Hglu)	Hglu.CEL (M_Hglu)	Wglu.CEL (M_Wglu)	Wglu.CEL (M_Wglu)	Wglu.CEL (M_Wglu)	Lglu.CEL (M_Lglu)	Lglu.CEL (M_Lglu)	Lglu.CEL (M_Lglu)	medium.CEL (M_medium)	medium.CEL (M_medium)	medium.CEL (M_medium)	no treatment.CEL (M_no_treat)	no treatment.CEL (M_no_treat)	no treatment.CEL (M_no_treat)	BLG.CEL (DC_BLG)	BLG.CEL (DC_BLG)	BLG.CEL (DC_BLG)	Hglu.CEL (DC_Hglu)	Hglu.CEL (DC_Hglu)	Hglu.CEL (DC_Hglu)
100009613	7.43113	8.54693	5.86056	6.61501	8.70806	5.92075	5.13944	4.91582	5.58539	6.92003	6.91259	6.45798	5.69989	4.63451	5.43427	6.19417	4.70099	4.47323	5.52694	6.52152	7.09837	6.22345	4.41357	5.6954	5.58004	5.30397	6.48395	5.41958	4.96161	5.15174	3.43847	6.90244	5.53466	5.95088	4.15862	5.33585	4.11504	4.69633	5.61963	6.36493
100009676	33.3038	27.8989	31.4226	28.4775	35.6135	27.039	27.3307	23.7025	25.6917	20.7536	33.6955	23.7912	26.5676	23.8725	30.6596	34.9734	31.6653	30.7181	23.9205	36.9546	27.3437	35.4996	25.602	28.7509	35.3723	27.3967	28.395	31.4593	30.6834	20.7351	26.3502	32.7361	33.3118	26.1463	26.7076	30.4363	31.1455	22.4076	20.4233	28.8726
10000	74.1087	105.612	108.395	111.823	121.834	104.565	86.7394	109.792	88.7803	108.007	130.014	111.137	187.373	168.98	93.5035	81.2693	198.643	284.432	299.948	178.345	232.658	195.056	137.967	238.05	212.968	190.5	263.417	257.828	155.231	233.091	219.951	158.945	166.16	178.74	76.8254	108.226	105.569	99.8189	108.375	81.9007
10001	151.177	153.49	150.521	190.962	154.374	145.714	155.708	156.02	177.369	151.028	141.937	136.948	180.996	177.713	180.129	156.76	142.656	134.167	125.924	138.759	136.422	101.765	127.183	144.374	142.436	161.773	128.688	119.767	112.144	108.585	138.732	130.995	129.425	134.728	150.729	146.229	123.641	125.298	169.4	159.946
10002	5.38484	5.48646	5.73213	6.76679	3.67638	4.06329	4.87058	5.63395	5.38104	5.26859	6.11166	5.41217	3.30913	6.9104	4.22283	4.4565	4.27398	3.75622	4.00032	4.62195	4.93093	4.16762	5.39179	3.22349	5.0331	3.64787	6.34806	3.86908	4.18179	4.23601	3.37942	5.62635	3.95429	4.6676	6.07158	4.33815	6.39961	3.73041	7.5051	7.08192
100033413	29.6338	36.1941	32.2571	30.7086	34.8306	41.9928	38.8344	24.662	27.5863	44.1139	29.1563	30.2798	59.1575	59.7034	45.5206	35.9815	48.1915	49.7146	77.1691	86.6479	48.5003	57.4347	72.3152	29.2744	54.4548	63.2445	64.2539	39.5261	82.5647	61.7167	71.2076	84.7568	55.0732	47.7057	49.9756	16.8046	42.1667	49.349	31.3431	18.7207
100033422	4.26865	3.04744	5.04486	5.84245	3.96758	4.8967	5.6434	3.73273	6.15956	4.42287	3.81667	6.88689	8.09385	5.41976	3.95044	5.99318	4.14636	3.3981	3.53202	3.88256	4.48775	3.84226	3.59491	3.59524	4.22211	5.25328	4.02961	3.19666	4.67145	3.67638	3.12908	3.07331	7.39642	3.76623	4.44957	3.56974	3.59336	5.65698	3.47038	2.99895
100033423	4.39794	3.43319	4.53568	6.23293	6.12871	4.76661	3.15079	10.151	4.27106	3.87578	4.19479	5.46368	8.15432	5.39654	5.43139	5.92215	3.91725	4.48382	5.91961	3.15074	7.32839	3.03345	4.37067	4.29764	7.70423	3.86059	10.5134	2.59295	4.35401	3.19705	11.4706	7.45	4.68511	4.31592	4.65181	3.57098	2.87417	5.37773	3.64264	2.85322
100033424	3.69678	3.41377	4.4775	3.619	6.42104	2.93049	7.19149	5.67914	7.60073	3.35172	6.40737	5.44156	4.80187	2.50119	2.94413	3.20905	3.28571	2.96135	5.48169	3.7654	2.80314	2.69519	4.20486	3.09851	2.62972	3.98273	3.28088	3.52339	3.18459	3.59589	2.80389	4.23759	3.44938	2.60543	3.42053	6.69007	3.12144	3.40915	3.00573	8.39172
100033425	8.18182	3.22656	4.1941	5.74403	5.54674	3.77682	5.00956	12.2909	3.13045	6.27112	7.30609	4.17393	9.74277	12.3343	9.51382	3.89825	5.32201	2.91694	2.93286	6.17427	3.86536	7.07431	7.72454	4.12472	6.08403	9.1541	7.46842	5.34401	7.63154	4.72345	8.04017	4.11576	4.78068	4.35696	5.57446	2.8394	4.26532	6.42257	3.75232	2.84811
100033426	270.126	331.988	294.855	334.764	246.168	242.394	334.141	240.335	262.869	355.822	257.965	331.902	313.653	474.849	316.928	366.505	411.721	461.367	506.539	621.713	517.689	542.41	547.848	329.105	511.953	618.54	598.701	394.424	737.848	601.58	609.059	602.494	532.478	497.797	360.052	275.51	440.108	319.849	341.246	274.431
100033427	849.712	1185.24	1001.12	1058.06	759.027	752.179	937.888	942.696	863.983	1157.08	912.011	914.783	1013.28	1364.15	974.35	1180.34	1501.35	1473.59	1716.11	2025.3	1611.87	1713.5	1821.3	1102.67	1777.71	1975.89	1939.22	1487.79	1977.93	1771.45	1915.35	1904.67	1652.55	1544.61	1192.34	840.732	1312.39	1090.04	968.165	916.438
100033428	5.0382	3.04875	2.86581	4.89082	4.75898	5.21697	4.08118	3.98452	3.73851	4.22545	4.75367	3.763	5.03815	3.01792	4.77825	3.55259	3.95399	3.6825	3.59909	5.10642	5.36643	4.36197	7.80922	4.4731	3.61693	3.83001	3.65413	4.90532	3.95617	5.23249	6.97261	4.66594	4.18606	3.41498	4.38901	3.49889	3.39356	4.37094	3.579	2.95792
100033430	3.41087	7.28895	7.62303	8.5764	3.6671	6.26921	8.4396	5.28286	9.79522	7.6599	8.12061	3.75696	16.2213	20.7508	8.03823	8.07581	11.7258	12.8301	10.3887	9.34902	6.62158	8.09886	10.4924	5.53165	7.35044	12.3684	9.75171	8.38541	12.7965	11.5882	12.9543	12.5714	6.41099	6.75477	9.68648	3.09354	14.209	5.9349	8.87067	6.145
100033431	74.1703	101.932	93.841	105.063	60.7666	70.0246	106.378	77.2593	85.7085	121.887	98.4407	84.9786	96.5246	121.07	85.749	115.903	132.584	141.183	162.896	186.621	126.513	169.617	179.501	112.546	170.613	174.988	184.25	127.823	224.409	171.396	159.832	202.395	163.127	127.776	107.087	84.864	145.744	106.645	83.7283	44.633
100033432	33.3572	25.4922	42.3346	41.6247	17.8672	22.0196	36.1921	28.6174	31.2337	28.0278	29.2565	31.091	119.279	85.3324	33.7457	47.4048	27.8517	34.076	31.2053	31.5553	48.0172	26.8707	48.7011	29.4896	21.5965	34.0909	30.0536	15.5551	46.383	25.0949	26.5709	48.8015	33.8752	34.2457	38.9253	28.9657	43.6582	28.66	40.1198	36.1391
100033434	7.26042	5.92127	7.36835	7.48071	4.95616	5.66702	6.34824	6.32744	5.91279	7.4429	6.10038	7.00818	7.55616	7.25744	8.26647	7.44596	12.7828	9.42397	11.517	11.3703	8.92997	10.4841	7.9183	7.79832	9.78321	10.5707	8.23107	7.46719	12.245	9.27335	10.6354	11.3256	14.4649	11.9965	6.02837	5.75486	8.06724	7.03682	5.44286	5.71606
100033435	836.131	874.71	927.63	910.002	750.985	830.576	886.289	769.039	771.023	1043.01	787.672	849.46	888.519	1346.37	1103.65	1182.59	1364.48	1284.38	1471.93	1759.66	1558.6	1546.25	1684.16	1089.84	1509.94	1838.64	1680.49	1404.6	1983.18	1746.85	1756.98	1861.41	1454.5	1375.49	1120.34	732.892	1079.51	990.7	849.505	805.934
100033436	3.57098	4.06895	2.78369	3.17575	2.24823	2.77183	3.28317	2.99109	3.07111	6.29316	3.15706	2.39599	6.83305	2.96829	3.03371	5.21388	3.10226	4.62344	2.863	3.96385	4.51408	2.82149	3.57299	3.52914	2.55561	4.41333	3.55596	2.92893	4.57094	3.41128	4.11422	8.18363	4.04088	3.594	3.08427	2.858	3.35477	3.25987	3.43718	2.84514
100033437	2.45751	3.20945	2.70271	2.7946	2.85657	2.29691	2.18346	2.68656	2.33539	2.6574	2.45708	2.37697	2.66018	3.91345	3.26509	2.44926	2.30697	2.11836	2.00235	2.66238	3.06024	2.06737	2.395	2.28408	2.15614	3.03059	2.43103	2.31625	2.62153	2.46236	2.38554	3.08436	2.31189	2.56419	2.23183	2.18644	2.47871	2.76029	2.61555	2.27021
100033438	17.5563	18.7205	13.2882	15.6689	25.0976	8.43535	15.6582	42.6467	15.5575	23.2126	11.58	11.3281	16.7598	19.6957	20.2388	16.1804	31.3962	15.3424	26.1648	28.5893	19.3022	14.9214	24.0068	20.1426	13.0409	28.5008	15.7559	15.918	27.2452	27.7435	30.8293	28.5443	25.1943	21.2709	18.3623	11.8771	21.5511	17.4179	15.6567	9.32468
100033439	17.1059	27.7644	15.9122	21.6646	24.4322	29.5885	27.3492	17.7221	16.3648	31.4716	29.6187	27.9247	28.575	26.0274	32.9822	26.0096	30.0489	28.0587	30.3706	36.7206	34.7669	30.9444	49.6046	24.4042	32.9451	35.6318	43.353	20.4534	52.6204	36.3699	41.9699	46.946	27.3428	40.0554	32.1504	16.9352	14.5841	19.3372	23.097	12.6826
100033440	2.47458	2.98413	3.22419	2.96348	2.96374	2.61693	2.63956	2.87556	2.75285	3.57812	3.01618	4.18034	4.22496	3.92471	3.3101	5.17424	2.25858	2.25708	2.02306	2.55595	2.48157	2.99694	2.10442	2.32546	2.16796	2.66218	2.49194	2.15637	2.67982	3.13518	2.84633	2.76553	2.30869	2.7355	3.10418	1.98905	3.71637	2.16471	3.72402	2.17731
100033441	2.96226	2.84734	2.2373	3.80176	2.69298	3.16054	4.51326	2.79062	2.62053	4.75438	2.15553	2.31061	2.42215	4.00206	2.22863	5.73775	3.06264	2.35547	2.46325	2.26057	3.38229	2.66109	3.1564	2.21952	2.5925	2.42745	1.98267	1.90795	2.47496	2.82782	2.72586	2.26635	2.40808	2.41603	2.44765	2.53446	3.16087	2.26892	2.75962	2.93445
100033445	3.54189	3.94826	3.31885	3.66734	3.04979	3.1181	3.39663	3.5112	3.51988	3.19752	3.69837	2.93243	2.90724	3.38983	4.05079	3.27867	2.42638	2.37806	2.52226	3.17511	2.74391	2.76071	3.67544	2.303	2.88175	3.61707	2.94297	2.50645	3.04027	2.54916	2.82521	3.17648	2.62683	2.90724	2.81014	2.56331	2.89163	2.89626	2.56256	2.26563
100033447	6.80852	2.3895	2.25082	3.25921	2.8031	2.48449	4.26314	10.0367	3.96897	4.22031	2.51474	3.38027	2.91931	4.26266	3.38264	3.11161	2.10542	1.90511	2.62258	2.32139	2.68999	2.86152	2.91168	2.75641	2.81061	2.71559	2.14307	2.26233	1.935	2.95868	2.81945	3.37035	2.98167	2.14431	3.68184	2.43214	3.69185	2.48379	2.65131	4.68336
100033451	2.16184	2.29205	2.06993	2.82104	2.47159	3.02161	2.27146	2.88387	2.49835	2.40113	2.24476	2.57783	2.19707	3.85159	2.04013	4.41092	2.26141	2.65731	2.25681	2.27416	2.85866	2.37899	2.72696	3.20792	2.20973	1.89399	2.26181	2.11491	2.37519	2.24353	2.39436	2.12781	2.81288	2.40975	2.52854	2.60869	3.17186	2.99054	2.54774	3.71463
100033453	3.30945	3.45446	3.03457	4.32586	3.31781	2.47566	5.09505	4.91873	3.17153	3.37991	2.39059	3.41162	2.91196	3.40684	8.13489	2.57769	2.91345	2.14784	2.64992	2.97379	2.71086	2.53773	2.93803	2.93312	2.2403	4.25213	2.02477	2.67289	2.78883	2.36133	3.03178	4.55405	2.51677	3.01321	3.52483	2.52809	2.25333	2.79992	2.93474	2.32093
100033603	3.16655	2.1929	2.77063	4.10873	3.59289	3.10348	2.70879	2.45179	2.43738	2.40769	2.47438	3.25327	2.67135	2.68095	3.50633	3.62063	2.71164	2.26256	2.24823	2.45338	2.42908	2.56129	2.87598	2.25461	2.33936	2.23306	2.09444	2.58668	2.58213	2.46274	3.06772	2.41857	2.56448	2.66179	2.17394	2.17827	3.21485	2.96253	2.69591	2.45874
100033801	21.9185	22.5702	18.0591	41.7075	9.91698	13.8377	17.284	15.7313	9.44477	35.1944	16.3243	19.392	13.6347	16.5119	29.3705	20.5172	22.0038	17.9165	17.1792	22.0654	17.8778	13.7225	27.2875	14.5511	20.7814	33.1166	21.0635	15.9587	42.3591	17.8262	23.2857	50.0476	13.9642	30.5853	25.3062	16.2874	34.5472	23.9738	21.0658	28.6706
100033804	23.4275	39.8149	16.1943	36.1439	9.42719	13.4664	12.1244	17.9105	11.7917	35.1803	7.90807	12.3345	7.77314	9.81723	18.208	57.094	21.0212	24.0898	13.2531	37.7579	17.7105	10.0382	42.5596	8.16881	17.422	49.4279	7.18122	16.8372	61.5905	18.9838	15.1494	52.2956	27.701	12.5778	49.2501	17.8302	12.2047	39.9013	24.2273	28.6487
100033805	8.08285	15.7973	14.0305	21.9289	7.25407	9.0869	12.253	5.99164	7.77517	19.7094	6.16876	9.46555	8.34422	7.76127	17.4092	21.5366	8.77833	10.5473	10.5162	15.7434	5.41693	8.45603	24.6204	6.61923	10.3928	21.3301	13.0341	8.74335	19.8241	7.62986	12.2243	18.7275	9.38942	7.44169	6.87842	5.59763	17.5878	9.94662	8.02346	10.3132
100033806	6.79737	6.59946	5.52455	7.46957	4.94139	5.68243	4.10264	3.35761	8.29364	8.63272	2.84373	5.07266	3.84026	7.08505	5.79351	11.3322	4.7083	5.08631	7.4147	4.65352	3.99319	9.00791	5.18211	3.13873	4.85029	4.52791	4.4428	3.34535	6.84915	7.72801	5.03971	10.4372	5.41341	4.3357	6.28538	5.29932	5.64388	9.83537	4.68277	4.09164
100033807	3.41129	4.61562	3.21003	6.24035	4.63641	3.42402	6.26001	4.11536	4.70806	4.99042	4.12867	4.0652	6.59557	2.92112	5.7403	8.41861	4.20333	3.36768	4.66331	4.46661	3.33463	4.08544	4.28528	3.63575	4.15557	4.69045	4.94366	2.95594	5.45279	3.92468	4.84753	4.61211	3.3199	2.98327	6.68746	2.40971	3.81313	5.47658	4.72676	3.96864
100033808	4.37607	4.50587	2.11977	3.84707	2.96481	6.49809	4.23749	2.88974	2.64057	7.15002	5.74734	2.54641	2.32671	2.9321	2.64799	2.2684	2.50301	2.5813	2.2221	2.18591	2.32862	1.93375	2.45275	2.36839	2.33652	2.59086	2.21516	2.52818	2.22036	2.58208	2.4013	2.36449	2.48338	2.22087	2.37566	2.33634	2.32264	3.30443	2.84735	2.15306
100033809	3.439	4.13941	2.52271	3.11564	3.0211	3.05463	3.31007	3.34948	2.89115	3.10677	2.27557	4.19032	2.66613	2.15098	2.64528	2.52984	2.13641	2.62798	2.72484	2.39465	2.29956	2.14092	2.66044	2.92473	2.19269	2.4156	2.15847	2.11929	2.71311	2.46178	2.44334	2.29797	2.85008	2.28856	2.94405	2.39457	2.31566	2.52994	2.08261	2.35972
100033811	2.48577	2.77243	2.54582	3.6357	2.89522	2.4806	4.01433	2.90653	2.8221	2.66439	2.22947	2.60909	4.17807	2.88012	3.34361	3.21872	2.84594	2.11629	1.89541	2.28325	2.77442	2.16192	2.55089	2.28199	2.17263	2.24525	2.66366	2.25551	2.46574	2.11885	2.52842	2.46666	2.49746	2.40053	4.08781	2.21649	2.19534	3.51138	2.53262	2.24886
100033812	5.29646	3.5932	3.18011	3.45047	2.92596	2.11614	4.53807	3.69412	4.04912	3.72851	2.2051	2.94122	3.54659	5.53223	3.94899	5.61655	3.05422	2.21173	2.57849	3.00933	2.77736	2.84736	3.14103	2.55162	3.02761	2.68088	2.62059	2.41251	4.12173	3.2794	3.18994	4.36278	3.00461	2.98461	2.90179	2.76566	4.33947	2.55311	2.66179	3.04244
100033813	2.14404	2.22588	2.42544	2.57056	2.35831	2.72314	2.5348	2.11648	4.28933	2.59923	2.45561	2.2324	2.56183	4.27759	2.48676	2.32991	1.98022	2.41285	2.13245	2.27113	2.19072	2.66537	2.44473	2.13151	2.16455	2.12277	2.67626	1.85367	2.36678	2.82129	2.58695	2.09627	3.2848	1.74236	1.75587	1.98689	2.13953	1.86001	1.81953	2.05206
100033814	2.96311	2.85988	3.09943	3.46359	3.37943	3.77288	3.44452	3.25248	3.06845	3.31012	2.65723	2.41577	2.36963	4.48228	5.25158	3.72168	2.74936	2.99289	2.24623	3.39812	2.21557	2.55157	2.66917	2.74465	3.1312	2.50906	2.85571	2.56747	3.69705	3.29515	2.43722	3.84441	2.59062	2.35874	3.17672	3.30174	2.53784	2.78326	2.44796	2.7858
100033815	2.32988	2.99972	2.31438	2.45176	2.57436	2.11854	2.70732	2.88594	3.07566	5.62999	3.24494	2.99189	2.35581	3.27133	2.61723	2.88613	2.5874	2.24759	2.35059	3.25211	2.6243	2.40702	2.57933	2.57082	2.29288	2.92844	2.65923	2.66382	2.70855	2.33999	3.29714	2.19019	2.66658	2.45719	2.14331	2.34699	3.27869	2.55022	2.80532	2.10981
100033820	7.68972	9.87969	12.7075	10.6491	12.3189	14.6795	15.7348	7.64512	8.06577	21.5034	9.32	12.6203	12.7036	26.7923	24.1695	14.8501	14.1527	7.52066	14.8029	20.8819	9.02095	13.5519	17.2464	14.7842	9.96683	10.95	11.2711	11.3254	9.56516	11.8085	11.1271	12.7081	13.8095	19.3526	9.47265	6.99819	6.15787	14.3185	7.08418	6.75096
100033821	39.9042	31.8509	32.2622	32.0356	31.3818	16.9205	27.2407	24.8283	44.9748	55.789	29.7937	22.9066	42.6344	39.4419	41.8739	47.3379	46.8411	65.4265	58.19	61.2138	51.0582	54.3823	62.6141	35.0713	62.547	71.4019	63.0009	40.6031	74.9025	45.2179	57.414	83.4085	50.0829	53.3432	68.8452	29.2214	35.6856	44.6484	45.8081	27.7287
100033822	2.95093	3.36231	2.62709	2.78168	2.56787	2.40655	2.56347	3.08378	4.15866	2.44818	5.30083	3.3146	3.35857	5.08014	4.4439	3.11328	2.4686	3.17668	2.6888	3.0047	4.18422	2.32966	3.02501	2.34282	2.57713	2.13527	3.08167	2.69538	2.46482	3.53889	2.29954	2.28376	2.21377	3.0671	3.00765	2.72673	2.65098	2.42928	2.49928	2.78631
100036563	11.9647	47.3282	26.9481	26.2949	5.84999	9.09239	32.1284	28.2887	4.49664	12.5406	13.2058	9.69014	11.793	26.2858	17.1099	12.1536	18.7937	13.382	28.9028	28.8184	17.8498	14.4657	36.9825	8.79011	16.1588	28.1087	16.6891	20.8139	40.5836	11.402	14.1312	32.3888	7.80212	15.9036	35.2764	28.2667	24.0242	23.3905	24.3739	27.7491
100036564	25.7865	14.5139	20.0777	27.7212	23.3557	20.3972	31.95	19.1917	23.4406	36.161	16.7188	13.1007	8.25889	16.2232	34.2701	15.93	26.9896	19.9902	12.8193	20.4578	18.1666	22.0672	48.9529	16.265	21.4751	26.3398	19.63	13.2236	40.8502	21.5155	18.4065	35.4197	17.2122	22.6303	44.0945	12.6766	26.512	34.1484	17.1203	14.6447
100036565	2.47409	2.71971	2.47652	2.74312	2.76749	3.17031	2.69686	2.51505	7.99253	2.01247	2.27259	3.40238	2.87841	3.03737	2.94137	2.70322	2.33875	2.08594	2.6637	2.27149	2.57353	3.9377	3.31528	2.667	2.31161	2.58812	2.35164	2.12233	2.6639	2.27149	2.01965	2.12779	2.13036	2.2257	2.19025	2.33387	1.92406	2.31907	2.23487	2.17628
100036566	2.9563	3.07066	5.6588	3.48377	1.95959	3.73678	12.652	7.98062	8.19315	2.77254	3.82454	4.41555	3.25161	5.54733	2.13036	3.56532	8.69901	2.3847	4.13728	3.84656	2.4406	4.52495	2.86436	2.33955	2.90256	4.40411	2.67211	2.79121	4.21357	3.90517	4.93215	5.64234	2.72034	6.85315	3.21087	2.65905	4.93215	4.4122	6.69743	3.02028
100037417	25.8837	28.3864	16.284	20.7892	14.7932	38.2963	22.4379	14.7132	16.8931	22.3165	26.2664	18.4534	24.2894	28.2846	27.1204	25.2827	17.5213	23.6518	32.7582	24.9738	24.6333	23.3645	27.1565	16.6869	19.5682	25.596	20.9878	31.3728	34.0657	11.9101	19.9271	24.8185	24.231	24.7864	20.8547	28.4803	28.1702	24.1016	38.426	32.8803
100038246	4.84146	4.33237	7.05228	6.02582	10.4789	5.53546	5.29022	4.04507	7.51054	8.56269	5.66273	8.53721	6.38292	11.0324	3.62454	3.98905	4.91553	5.71107	8.97761	7.03359	6.38847	8.60378	5.69319	7.67819	6.34637	7.07285	4.97766	6.65932	5.11832	6.35143	5.13715	9.0354	4.80734	6.68048	6.66989	8.03876	6.57692	8.48527	6.66989	8.78028
10003	4.6529	6.37056	2.63525	2.50067	2.88232	1.95	2.63263	4.72506	2.81267	3.02261	2.42792	3.75244	3.03032	3.3144	3.75379	2.67024	2.31269	2.65751	2.59043	2.74462	3.47033	2.84259	2.84031	2.27783	2.38744	2.92696	2.37002	2.85182	2.4168	2.28498	3.63971	3.06528	2.82426	2.72583	2.56066	2.72879	2.66586	2.73757	2.5856	2.97422
100048912	4.3008	4.10489	3.71818	4.15403	4.23653	4.54525	5.10592	4.45242	4.93314	4.66619	4.06986	3.86701	4.4138	4.09112	4.57888	4.39506	4.11693	4.36628	3.31288	3.7739	4.44291	4.3812	3.64258	4.04046	4.31344	3.76713	4.1665	4.44861	3.7282	3.95132	4.2253	3.61837	4.21561	3.86945	4.1542	4.08382	3.81151	4.10614	3.9835	4.10151
100049587	164.718	236.944	179.776	157.925	113.001	160.234	166.062	106.597	121.694	156.742	158.26	178.8	86.8721	89.4523	196.804	235.996	155.246	158.751	157.38	142.973	173.385	110.592	142.538	81.4571	117.518	141.845	138.822	135.508	141.844	102.697	93.932	134.523	94.7913	112.48	129.154	130.655	242.017	185.942	139.185	161.142
100049716	9.20711	21.748	11.5551	8.27048	11.2394	16.3961	10.3575	13.7383	24.7648	11.575	12.2504	14.4047	17.316	16.3103	22.0191	15.3411	21.6772	26.9164	27.0321	19.7531	31.1232	35.0316	15.2011	23.3249	28.851	20.823	27.2769	18.9479	12.2831	25.0724	31.8058	18.7503	15.4194	12.9998	15.6761	13.9871	22.0952	17.3959	9.02183	12.0218
10004	5.40374	6.83441	6.39856	5.38535	7.85808	4.08892	4.26174	4.41915	7.23736	6.68482	5.62244	5.18638	6.42397	4.88267	5.54322	4.98601	8.44037	5.46667	6.63032	4.51094	4.26126	4.75185	5.19197	4.2565	6.48448	5.64386	6.18867	4.56839	4.78371	6.13121	4.85252	5.46486	4.53183	5.48443	6.17941	9.47173	4.90638	6.99674	4.65929	8.47128
10005	53.0041	75.0081	90.9255	75.0436	64.9137	67.4835	74.6278	51.211	67.7071	62.7728	58.1556	55.3213	71.7839	61.2687	77.6863	77.8339	55.5807	43.4913	60.5158	51.7458	49.0468	55.9514	57.3885	39.8712	49.3921	52.9372	55.885	48.9557	59.3365	49.6833	54.2677	59.9642	57.945	61.5324	77.9311	65.5178	81.0887	58.557	64.2466	60.1762
10006	449.439	375.746	389.7	415.624	393.716	370.49	437.909	419.942	419.088	608.912	422	374.217	225.411	305.374	390.94	466.677	546.574	467.963	455.801	489.971	427.904	443.597	448.104	482.351	447.256	521.03	467.95	480.745	408.925	449.378	514.86	471.975	393.256	408.846	452.263	399.356	404.243	461.281	450.802	421.336
100073347	3.57838	3.16111	3.02058	6.13702	3.04719	3.81833	3.51636	3.15487	3.31964	4.24199	3.27945	2.82416	4.01437	3.998	3.18135	2.79661	2.93925	3.04737	2.64029	3.28632	3.18985	2.82336	2.88322	2.80033	2.99691	3.12699	3.7064	3.00518	2.80341	3.23424	3.0585	3.39515	2.78242	3.07221	3.09925	3.05168	3.16983	2.55887	2.84113	2.79541
10007	158.081	156.479	212.602	132.227	134.89	152.479	162.163	205.878	173.959	176.609	138.22	116.591	79.134	42.3333	183.066	123.018	157.32	174.068	176.987	170.13	153.641	170.576	187.295	184.903	161.894	158.377	176.844	170.671	193.029	220.026	253.307	160.899	136.434	155.12	120.157	168.001	216.767	152.798	187.641	159.132
10008	36.0272	46.2671	52.7007	48.5777	53.1943	56.389	44.0661	63.4961	40.0718	37.3332	29.4359	24.7585	73.4692	96.2405	59.9129	37.4286	63.2447	39.662	42.1735	84.8853	54.473	49.3769	76.3687	46.1704	50.571	77.6105	43.7941	50.4006	104.613	50.473	87.8385	98.1764	46.7875	40.783	49.0561	29.193	50.7359	40.9689	29.003	29.3514
100093630	396.531	375.776	298.82	348.585	256.569	322.151	376.366	247.256	261.595	348.225	268.923	236.504	405.284	259.82	355.228	369.988	255.394	250.223	265.592	247.307	239.616	227.351	288.112	210.005	286.747	266.411	236.031	248.425	264.801	211.499	197.503	286.985	227.46	249.474	398.706	288.706	323.752	402.845	286.362	268.688
100093698	5.81182	4.07149	4.55702	5.14549	3.60318	4.33283	3.98703	4.2396	4.30889	4.41966	4.23185	5.75236	4.5329	4.12422	4.22713	3.87259	4.2235	3.7745	4.11787	3.92931	3.75809	4.3735	5.53501	4.00077	4.57314	5.23371	3.51175	4.42705	4.60115	4.53234	4.62019	5.29918	4.77562	4.35377	4.25642	4.58279	4.89	4.40316	3.70092	4.2505
10009	99.9321	115.669	113.072	97.7444	68.288	91.6071	101.781	50.3319	88.8194	88.2782	94.2575	102.591	154.1	175.7	122.73	111.411	97.7732	73.2426	74.8391	102.148	87.871	90.7248	96.7864	93.0046	95.5077	110.587	73.8842	59.921	104.456	64.7169	63.9078	91.8816	104.696	107.012	90.5337	62.4614	111.859	102.043	81.0598	102.82
1000	28.3817	46.066	46.7286	29.621	36.0314	42.1169	20.5217	39.9045	47.2529	31.389	49.8254	49.8423	122.504	89.0139	38.1666	39.2325	50.727	65.0493	67.1133	16.652	36.4129	48.2541	20.5452	50.4974	39.091	35.9256	68.003	78.4486	15.4321	39.4267	41.1279	19.0155	41.7731	46.9017	22.7864	32.6913	53.5222	38.5346	50.2239	45.7952
100101266	6.47693	5.50973	5.73094	10.8962	3.8574	6.35512	8.42062	4.44622	6.56894	9.83983	4.57882	17.5474	5.58981	2.94499	6.32504	6.93767	3.56562	10.3448	6.15002	9.30505	4.28908	6.38223	5.49697	4.87458	7.13877	10.2176	9.99347	5.9552	14.9206	6.21746	5.93992	10.885	5.47921	7.77234	6.35021	5.61008	11.0442	11.2581	5.77919	7.13708
100101467	20.3843	29.0837	30.8408	30.2026	47.998	28.824	33.1843	33.2249	43.2524	44.3274	37.1147	35.0328	24.2113	40.5907	28.7413	38.1029	45.4458	33.0813	29.7682	61.3158	34.7976	46.5246	49.7163	50.1765	41.6194	42.168	35.3018	44.9101	40.6073	41.9908	55.2845	50.9471	57.2981	52.2346	23.1125	28.6951	20.1696	22.6715	36.5853	27.064
100101490	130.908	106.897	117.776	129.801	140.967	107.682	120.488	82.8467	65.5535	92.7846	126.19	125.456	123.459	103.029	149.398	128.732	128.78	94.8096	84.8246	130.253	78.6236	122.634	138.517	113.992	72.3309	81.574	99.8424	90.4469	127.94	71.7203	82.8705	125.079	121.522	110.314	132.727	97.5996	91.1035	147.87	125.509	103.442
100101938	7.8877	4.61763	4.8152	5.67722	5.00403	4.70367	5.30177	4.33657	4.25688	5.62534	4.12377	4.88396	9.61833	23.4137	4.62942	3.71531	4.4509	4.96681	3.77127	3.62021	3.18588	4.47536	3.50394	4.18525	3.63289	5.06103	3.387	4.81405	3.96616	3.56878	3.45414	3.72396	3.97036	4.54798	6.85038	4.63657	5.08595	9.87739	4.5772	4.53378
10010	199.447	166.575	223.255	202.955	362.529	239.576	191.137	339.558	277.678	306.901	322.783	260.208	123.6	101.563	150.241	219.172	229.947	400.191	340.411	150.307	291.118	241.995	176.307	322.907	227.162	168.287	361.754	343.499	151.298	277.746	253.425	179.136	189.168	166.877	210.677	341.818	222.213	257.807	343.967	203.264
100113378	6.29375	5.62541	6.25855	6.49009	9.01391	12.6493	7.23884	9.14862	6.47311	8.14113	6.15764	9.65044	7.60992	6.07452	5.83388	7.10877	11.2699	9.57277	9.24452	9.06174	5.69252	7.84375	9.79017	6.456	6.05233	8.64748	13.6749	6.88219	11.8104	9.41149	7.52458	12.2097	12.1177	8.57736	9.26324	6.71233	10.131	5.86802	9.24062	5.89239
100113379	28.8246	46.4384	49.1613	44.2894	29.6113	36.7403	37.8747	36.2634	44.3868	43.1813	39.774	49.0856	59.8641	59.4912	36.5785	47.249	49.5385	70.2737	80.1521	78.3596	60.1671	83.0855	68.8714	33.8246	70.7372	87.9522	84.7644	47.5818	87.6465	81.7462	108.841	108.34	88.4275	72.029	43.4395	33.9086	56.6617	43.9333	57.3504	17.7026
100113381	48.5765	39.2974	28.2574	39.1962	23.2005	19.15	23.6983	25.5773	18.5486	14.0943	40.1533	29.8019	57.2833	39.5152	27.0073	33.5078	30.0942	23.0902	22.1639	34.9244	32.7645	21.9812	36.2461	34.0244	23.609	32.0233	24.6263	26.8934	41.5692	22.2712	11.3551	32.9127	24.3712	32.9091	32.9128	33.527	34.704	49.8969	47.2797	18.7731
100113382	2061.28	2171.04	2275.82	2071.21	2531.56	2357.06	2379.45	2663.84	2322.38	2250.97	2370.3	2436.25	2073.01	1995.92	2217.66	2433.3	2029.11	2601.74	2445.21	2312.56	3151.21	2583.51	2292.33	2201.29	2682.22	2496.8	2573.79	2501.81	2746.31	2959.36	2998.72	2717.06	2812.86	2594.75	2349.43	2346.98	2402.69	2003.04	2165.13	2240.29
100113384	3.58191	2.94434	3.02944	2.72319	3.01923	2.91916	3.26328	4.12962	2.44988	3.00109	4.20339	4.17689	3.74061	3.28907	4.26148	4.15919	3.3024	3.0881	3.6922	3.82293	3.0829	3.79517	2.95951	3.08376	3.15814	5.15326	3.2067	4.32088	2.75609	3.27771	3.00344	3.15349	3.63772	2.73239	3.19153	3.4126	3.43087	3.46397	3.41142	3.513
100113386	4.11461	5.9973	6.81481	6.70732	6.5645	3.89059	6.23045	3.69569	3.90066	4.19393	3.64648	6.27054	4.96713	4.71439	7.18119	4.87988	4.37178	4.80695	4.86977	5.09005	5.22618	5.63684	5.34237	5.00014	4.06317	5.88807	4.48657	4.29309	4.55675	4.67596	3.25269	3.38264	4.37806	4.57888	5.49168	6.60182	3.90066	4.76406	5.34313	3.719
100113389	8.22948	6.77387	9.42248	8.73755	5.22669	6.8806	5.32596	5.3147	6.01839	5.68344	8.86779	6.2585	8.72887	19.4052	5.38632	4.79975	9.75623	5.47652	10.5647	8.04681	6.5091	7.72186	12.7319	9.5535	9.90853	12.0703	12.0074	6.06249	8.93126	11.7733	7.03762	7.89179	14.2335	9.7206	4.79206	5.95506	6.79788	5.87099	11.2511	4.90931
100113391	18.6163	22.5317	22.3662	19.2796	22.4556	22.0955	26.4595	24.9159	17.6519	25.7693	22.2676	25.831	25.1111	24.8847	20.1629	23.9477	21.6548	17.1754	25.1417	25.2882	31.1602	30.5722	27.6186	17.2131	30.2947	27.3114	24.0699	24.8887	31.9899	41.1977	33.9602	31.4583	29.3879	30.5527	25.9987	16.4203	23.382	14.9338	21.7948	10.2257
100113392	4.84572	8.08677	7.54275	9.39625	7.66065	7.8387	8.34315	16.0715	6.38712	7.09098	13.9766	7.30117	21.4814	11.3163	8.69437	8.87224	10.8929	12.1843	16.5684	8.41157	14.3114	10.5134	9.35588	8.42869	10.341	9.82135	14.2652	5.22962	18.1262	8.86764	18.5876	14.9874	15.6468	13.5263	12.0323	9.02041	14.0067	8.11372	11.7041	5.68699
100113393	145.266	158.032	173.734	178.005	156.831	125.247	177.474	175.873	150.912	197.978	209.559	137.534	138.481	133.637	164.658	203.141	177.421	256.484	189.405	229.88	214.506	192.549	215.433	150.78	187.636	245.209	312.128	186.507	275.859	268.948	264.203	254.939	257.354	222.798	247.772	171.273	213.22	170.753	187.988	112.599
100113402	2.90658	3.03799	2.58119	4.09651	5.15197	3.64592	3.10412	3.22676	3.19808	2.98872	3.15854	3.51235	4.32947	2.55396	3.33616	3.11543	2.70235	3.73408	4.2152	2.13746	12.7016	2.43623	2.39123	2.29862	3.01154	4.7847	2.89955	2.09413	3.66503	2.30661	2.49826	6.34484	2.7453	2.41257	2.09085	2.48049	2.60635	2.47414	3.47314	2.94535
100113403	5.35514	5.90711	5.46955	6.02241	4.39129	4.66563	5.33001	4.57319	4.68772	7.44938	6.75034	5.34247	5.5248	4.09186	4.69317	4.33969	4.26557	6.3887	6.56543	4.56915	4.47612	4.63467	4.93633	4.62841	4.46007	4.3159	5.68822	4.21192	5.00856	6.59116	4.0134	6.10078	4.69572	4.24209	5.28936	4.24825	6.23286	3.37476	5.503	6.47871
100113404	3.03775	3.02907	2.74576	4.27281	4.19336	3.25975	3.51582	3.16356	2.92565	3.2372	3.50279	4.16178	3.78294	3.12597	3.63225	3.02974	2.69288	2.70075	2.62005	3.03615	3.31703	2.94266	2.84128	2.74857	3.10506	3.02731	2.34188	2.54007	2.74383	2.72757	2.73018	2.80528	2.78232	3.12727	3.00637	2.95821	3.22766	3.0575	2.69088	2.84661
100113407	42.2335	54.628	48.3682	38.3578	33.8446	45.6835	34.6657	44.4332	62.6024	55.4757	31.9938	54.391	132.555	99.7821	52.7729	53.3416	72.396	53.4452	45.2119	97.5638	57.1455	62.921	80.3481	55.0274	61.7591	87.4645	56.0973	71.1013	100.408	78.7023	67.3028	83.5661	74.674	67.8781	61.4467	41.0206	56.149	51.0137	39.5426	50.2525
10011	91.2438	71.86	94.5919	85.3921	112.003	72.2801	93.8044	95.588	94.7984	90.2205	105.283	101.947	79.8243	62.4245	83.7279	67.9086	91.0722	74.2404	62.4231	74.6654	71.6229	64.7294	87.6718	59.9441	81.8124	79.1328	67.2753	56.3446	76.058	57.0783	64.9197	82.2924	82.6906	79.9696	84.8539	92.0977	62.5927	84.1626	99.9706	84.2927
100124412	3.30645	4.46935	3.82548	3.58858	3.33204	4.82961	9.03107	2.67948	4.61686	4.67978	5.16983	4.73344	5.05778	3.96423	4.30992	11.7962	7.01591	4.91726	5.4439	3.71637	3.44186	5.46943	5.96637	5.35513	4.86866	5.84971	4.0327	3.37688	6.48316	3.03298	4.09788	3.08331	6.08951	5.023	4.60818	6.77227	4.06027	3.94675	4.76471	11.0086
100124516	146.924	146.286	130.155	122.561	145.437	122.183	155.045	135.751	124.986	124.966	162.651	129.32	161.406	138.683	173.651	149.691	132.91	125.076	125.298	129.464	160.422	119.991	130.73	112.41	120.687	123.647	149.15	100.394	150.7	129.865	130.521	126.81	134.463	142.285	154.415	122.808	184.364	137.701	130.586	135.48
100124533	18.7565	9.97998	16.9383	20.4312	26.6045	20.3049	27.1563	19.2463	10.5911	18.0723	27.4522	20.9102	27.0801	16.3747	28.231	21.8831	14.7471	24.6137	22.8614	28.4178	13.1374	17.9633	11.02	17.2347	19.3143	21.0679	20.4378	23.5031	21.7458	16.882	22.3883	19.3439	26.6715	28.3088	13.251	20.2894	19.2948	19.8137	22.7713	22.1005
100124534	135.324	98.204	110.034	92.962	170.103	131.072	152.912	178.48	162.689	180.641	129.147	124.029	109.283	125.057	98.8963	127.542	102.272	121.152	81.271	116.588	111.066	88.2536	126.751	70.1013	95.6487	99.8531	95.3421	109.138	122.612	126.737	136.642	134.095	107.953	103.375	126.559	144.451	128.729	121.12	127.466	107.516
100124535	4.94745	6.48514	5.94625	7.45275	6.00681	7.33493	5.18809	6.56311	12.0544	4.17891	11.0501	6.68896	13.7907	16.3006	6.09029	8.08993	10.9104	8.10155	6.53506	5.84865	6.00436	8.01965	5.27294	8.84172	9.02521	5.73806	4.21981	4.16619	8.97983	5.87247	4.58681	5.3905	7.07327	4.64679	5.52344	5.78399	6.39773	5.16097	5.20785	6.05116
100124536	56.1432	60.9607	56.781	74.861	58.7213	75.809	45.6719	77.7889	55.3916	65.579	74.0495	60.85	95.116	71.8016	55.6161	68.2025	125.175	86.5175	102.976	139.15	100.068	96.5918	115.609	94.5694	83.9271	120.156	75.4308	99.4958	130.22	116.342	98.6636	107.433	124.657	104.493	90.3595	83.3353	60.98	54.7912	56.6482	62.1062
100124537	8.81637	6.47478	4.10624	7.05694	5.12292	6.67527	6.27105	7.25167	6.12424	7.21479	7.75127	9.43692	6.37624	7.85624	4.33755	6.77599	5.85401	5.79865	10.444	8.80067	4.68315	6.21102	5.60247	7.33807	6.38415	4.33921	5.46156	7.84784	5.39293	6.18853	6.44843	5.39882	5.3299	7.62305	7.05034	4.77965	4.39392	6.91706	4.67793	4.91453
100124538	3.42812	3.35465	2.98697	4.64514	4.45602	4.05933	2.88084	4.98472	3.69095	10.0515	3.65496	3.10553	2.63403	4.10525	4.16945	6.09256	2.42431	3.16077	3.65004	2.47682	3.00687	4.2105	2.53687	3.20268	3.45535	3.86937	2.62973	2.44051	4.38993	3.28485	3.96856	3.25344	7.26553	2.99101	4.99613	7.11144	3.17577	3.55949	4.21231	3.3655
100124539	12.3699	12.8671	30.6484	17.284	28.7408	13.3468	16.5512	10.1361	22.8107	13.4664	12.41	22.0569	18.6692	30.8422	21.556	21.3997	14.8231	10.122	16.0524	20.1247	14.3779	13.7639	18.7291	13.74	17.5866	15.6204	17.0137	18.1096	21.4474	19.7255	15.318	20.9237	16.0433	18.394	12.4619	9.79893	17.5384	20.2793	18.1707	8.73203
100124540	5.41402	9.44469	3.07507	5.94671	4.47652	4.08092	6.48282	3.45186	3.41869	4.57967	2.92268	8.35932	3.47383	3.21483	3.18894	5.53561	3.82083	3.64828	2.42638	2.64401	2.97032	3.03239	3.12592	3.62252	2.68574	2.58907	3.25385	2.74229	4.12624	3.9855	3.26671	3.58375	3.35595	4.00824	3.86337	3.14183	4.42733	2.91642	3.80068	3.84401
100124700	4.85187	5.9206	4.17998	3.57671	4.17942	4.18227	5.79016	3.75905	5.02004	4.69327	4.10885	2.93019	2.73267	4.73608	4.93366	2.94127	4.1121	4.24848	3.24518	3.61517	3.8121	4.10706	3.95272	3.852	3.46446	3.45937	3.55343	6.98793	4.01257	3.35604	3.72625	3.02322	4.08139	3.83446	3.39104	4.96104	3.89536	4.63181	4.24669	3.62247
100125288	10.3636	14.7988	9.65939	7.5679	9.40983	11.0058	8.99916	7.88909	13.0667	7.68796	10.9088	12.5439	8.03997	5.39559	7.54309	10.5571	11.3074	9.6698	9.20791	9.74087	10.5381	7.95817	9.58013	6.31146	10.4379	7.57717	7.63665	9.69853	10.1676	9.1836	9.12421	8.01604	9.72793	7.53001	10.4962	11.2853	9.71954	10.8873	7.56118	16.7762
100125556	6.40851	5.05658	5.05866	5.90505	7.47077	7.26228	4.80673	7.04684	4.43011	9.94675	6.31128	3.33058	14.0919	4.36692	3.09639	3.49637	7.05599	12.7368	7.30347	6.8824	13.9521	10.4754	6.20983	6.94674	12.9128	4.69983	12.536	7.08865	9.05122	8.43424	6.98865	15.3051	7.36724	5.60026	7.31292	4.36811	11.6848	7.77771	11.4198	3.70785
100126270	6.93797	6.07926	9.4293	8.33001	10.33	8.99814	9.15961	13.2236	8.05654	6.46453	7.60375	6.258	8.9252	8.03456	8.07171	10.6294	5.80891	9.72346	7.8627	6.1284	6.45154	6.56297	6.772	11.746	9.07533	8.79211	9.22243	8.22747	7.1821	13.5994	9.0178	6.58602	6.40942	5.00316	6.33525	9.96526	4.98121	7.87377	10.1071	6.55148
100126296	8.33153	5.82138	10.8005	13.9293	8.82269	11.8412	7.19955	5.15753	10.9836	8.53607	6.85385	12.7514	6.24452	11.7394	8.05573	10.1538	12.5842	11.8445	9.50027	7.61151	10.1056	10.8841	12.2019	11.5784	9.21861	7.52169	8.41951	9.44112	6.72404	9.4158	8.41317	8.61619	7.97774	9.53777	13.3572	12.7025	7.16026	9.99072	11.1124	10.3981
100126297	5.05428	2.51117	2.73602	2.81723	2.65359	3.00653	2.6938	2.45015	2.70821	3.27936	2.5073	3.22537	2.96217	3.06171	2.83961	3.45074	2.4695	2.31651	3.11657	2.57274	2.77943	3.03155	2.72194	2.79834	2.68138	3.23726	2.34623	2.12544	2.11059	3.21181	3.6658	2.28962	2.58777	2.30706	2.24729	2.67968	2.90937	2.46821	2.65253	2.54113
100126299	19.053	21.9047	15.5393	20.5005	9.01066	29.326	23.4456	41.8859	18.9294	48.4582	14.2097	33.0801	49.0491	24.4957	40.1583	37.2438	26.9052	40.907	25.0304	36.0131	27.8359	30.4152	51.0443	18.1729	31.1731	48.406	25.2416	28.8659	44.5199	44.5248	32.0285	71.3017	21.0098	24.0904	39.5819	29.0096	26.9093	20.8869	30.0114	27.5191
100126302	2.65512	3.71124	2.23962	2.19246	2.92834	2.48868	4.09666	3.30118	2.41795	3.66423	2.21576	3.52452	3.56865	2.73492	3.30898	3.38193	2.83711	2.42598	2.31729	2.32533	2.8243	2.05488	2.49356	2.28304	2.31195	2.22136	2.31386	2.23824	2.26817	2.27078	3.05266	2.30858	2.21793	2.61406	2.52246	2.33156	2.38503	3.35388	2.67904	2.39739
100126303	3.02816	4.34255	2.672	2.58393	3.86944	2.81788	2.77503	2.88219	3.48054	2.5278	2.81524	3.91037	2.50557	3.81564	2.55074	2.77525	2.59242	2.97955	2.11105	2.39486	2.96951	2.08367	2.95307	2.37081	2.7385	2.30237	2.58964	2.39756	2.5308	1.92048	2.1599	2.46452	2.92943	2.33949	1.97629	2.09133	2.72325	2.81822	3.02608	2.28588
100126304	2.2201	2.50482	2.61146	2.66534	3.43882	2.2203	2.77199	3.45985	3.08126	2.50565	2.58701	3.09993	3.16166	3.98391	2.7996	2.33348	2.48998	1.93544	2.3622	2.67332	2.8116	2.39338	2.52743	2.83685	2.19279	2.59958	2.49099	3.0446	2.07514	2.81261	2.52539	2.86316	2.79211	2.25181	2.33581	2.29294	2.62338	2.37554	2.5136	2.35904
100126306	3.69787	3.60173	5.6475	3.97841	5.48801	4.17578	3.9498	4.87094	3.84114	4.15089	4.0301	3.61689	3.92297	5.94337	4.20702	3.30627	5.40033	3.71421	4.13728	3.69355	5.05719	3.88857	4.48946	2.93386	4.27883	3.6983	3.36579	3.29534	4.64931	3.57315	3.8438	3.31444	3.50522	5.41396	3.42026	3.31133	3.40961	5.15204	3.54519	3.24311
100126307	3.22276	2.66256	2.36363	2.63149	3.14452	2.19517	2.87323	5.76829	3.68023	2.91996	2.37437	2.07818	2.93042	2.56305	2.27648	2.22857	2.41624	2.27414	2.11625	2.12554	2.52129	3.04272	2.05162	2.15218	2.57139	2.43687	2.11736	2.23506	2.25695	2.88532	2.62439	2.31964	2.80314	2.51155	2.29629	2.66788	2.47643	2.52095	2.34662	2.9973
100126308	8.91799	9.96975	11.5971	12.8505	12.5966	13.9906	16.1393	7.43591	11.4374	12.4875	13.0321	17.8438	11.2278	10.0985	8.04446	11.0085	11.8724	9.93382	9.57158	8.88761	7.26542	11.6184	10.1647	10.8148	7.70216	10.0098	10.5977	13.5588	11.6956	10.5395	10.1936	8.13583	7.24381	8.71728	11.4818	12.2978	10.3762	9.54964	10.1298	11.4897
100126309	5.70367	5.01411	4.62134	5.04245	4.46578	4.62865	5.32561	6.3746	4.36575	7.18609	4.54626	4.9551	4.23585	5.77417	4.06553	5.06029	3.95877	4.10964	3.52994	4.07923	3.96128	5.24319	5.90843	4.36752	3.46443	4.46647	4.40739	4.02757	4.05141	4.48263	4.00763	4.22665	3.75709	3.35977	3.8432	3.84523	3.759	4.07432	5.00447	4.57322
100126310	6.15957	6.66279	4.98557	5.25991	8.76948	5.43724	7.35025	7.66909	7.06743	7.69925	4.89102	6.97157	4.75017	6.65059	6.46591	6.01261	4.77208	4.19735	3.98021	4.63991	4.4716	4.3727	4.78473	4.60523	4.51779	4.26149	4.12319	4.4093	4.04636	4.20275	4.34224	4.64816	5.06646	4.40858	4.98741	5.27804	4.53849	5.34712	4.89825	6.01624
100126313	4.0223	3.64338	4.11945	4.16085	4.29195	3.54481	8.93954	4.66445	4.08012	5.15573	6.47459	3.85293	5.61474	4.38379	4.22347	4.91794	4.84043	5.61239	4.5219	7.63381	5.26189	3.42354	4.24392	5.3695	3.96351	4.4707	4.40921	7.48826	3.62783	6.42474	7.60738	4.36871	4.97206	4.37381	4.44585	6.01752	3.96557	4.9156	4.29602	4.2546
100126314	10.304	19.6137	12.0949	16.2687	20.4684	11.3659	16.3601	6.79597	12.0348	23.3225	15.6845	16.2921	13.839	11.8165	10.4912	9.87521	17.3296	11.0334	11.4783	7.84226	7.7635	13.4295	15.558	10.0672	10.3133	7.61608	9.7989	12.3049	12.7197	9.86237	11.9548	11.8132	17.3755	11.452	10.4961	22.0916	5.17039	12.4807	12.0887	14.1538
100126315	3.17311	3.99104	3.37768	4.44968	3.69937	6.6923	5.19736	5.08419	3.11185	4.1007	4.1329	4.48813	3.20726	5.50645	4.84146	3.86443	3.20177	4.10219	3.99597	4.2616	5.89014	4.08393	4.20501	5.20547	2.90256	6.07078	4.91519	6.34515	2.28753	3.51439	6.01928	5.09354	4.18477	5.01701	4.10366	4.53287	5.15095	8.12296	5.82714	5.48919
100126316	3.29312	2.36246	3.51199	5.22034	2.39828	4.15063	3.55103	3.27362	3.31206	5.23277	3.71304	2.87181	2.42603	4.47633	3.24001	2.84826	3.06214	2.82127	3.1307	2.85554	2.87089	2.74412	4.10013	2.55836	2.68071	3.41516	3.25681	2.86013	3.86293	4.11747	2.9264	2.93695	2.44007	2.61839	2.62694	2.6635	2.99233	3.95212	3.69236	2.86216
100126318	3.20001	3.38475	3.194	3.71327	3.41199	3.02351	4.29563	4.31482	4.28639	3.71405	4.08518	4.52268	2.71577	3.34508	4.44065	3.83003	2.74691	2.59051	2.96382	3.33538	2.86673	2.79002	3.65989	3.20884	3.22626	3.36517	2.74373	2.95212	3.84021	3.45501	3.59514	4.16701	3.36907	3.42545	3.8813	3.02503	2.76125	2.93987	2.74566	2.93569
100126319	5.84678	5.38328	5.89554	5.96581	6.00265	5.36299	6.9198	5.94894	4.15436	6.70797	5.12833	10.7005	4.84987	4.77294	5.14229	5.47551	4.6724	6.06006	5.23433	5.43975	5.83081	5.60095	5.51585	5.70255	5.60335	4.78175	4.7143	5.2896	4.62684	4.88457	3.67585	5.00696	6.01509	4.27367	6.59355	5.26672	5.74215	6.75169	5.89623	7.55796
100126320	5.76567	5.86785	3.44839	12.9024	4.45377	7.60707	4.55226	6.03967	5.4558	8.38251	9.3008	3.80618	7.26312	5.48928	6.99155	5.17552	5.94068	9.19286	7.7708	11.1581	7.32049	7.97497	8.70429	9.59937	9.84271	8.04847	5.68575	7.94807	7.85855	10.9227	5.00213	5.86231	7.98554	5.26283	7.8087	6.17278	7.12949	5.39146	6.54438	4.05587
100126323	7.05605	9.37201	3.95565	3.08438	4.02314	3.65612	3.61442	3.69635	5.84515	3.38423	3.27125	6.45057	4.09249	4.32363	3.35777	3.4069	4.03367	3.84962	4.12237	2.41072	4.04242	3.6292	2.8902	4.17223	4.12842	4.22502	3.16302	2.73543	2.46458	3.38339	2.99814	4.30108	4.4682	7.13591	3.9578	3.59439	3.90881	4.87649	3.38458	4.97059
100126324	3.28847	2.86656	3.06676	2.4576	2.50392	5.54298	3.25588	2.93134	3.6999	4.26652	3.78753	2.75947	4.28414	3.36054	3.90494	2.50734	3.62256	2.90087	3.26351	3.71631	4.09732	3.28505	2.98952	3.04759	3.09169	2.96465	3.40034	3.14396	3.83305	3.50863	3.95415	2.44705	2.98197	2.94594	3.63287	3.19681	3.30797	2.64002	3.2541	2.83171
100126326	6.87052	9.55221	3.96471	7.51559	4.96453	7.45158	6.59253	9.6877	8.95728	7.78263	5.5993	8.1086	6.8037	5.3757	5.88445	6.85131	11.2295	7.91771	7.14844	8.04758	9.41606	6.26686	10.1092	5.04172	5.43246	5.60219	7.42692	10.1719	5.16308	10.2664	11.2772	9.06924	8.33161	7.48312	9.60818	13.3445	11.0105	8.60164	9.48702	12.6964
100126327	3.68444	3.05708	3.2316	3.40944	2.80538	3.11793	7.51561	3.98761	3.1071	4.03487	3.37755	3.38094	3.15616	4.43116	3.66848	3.44994	4.24192	3.05819	4.36984	2.95761	3.37362	3.03376	3.51906	3.79911	3.5406	4.36756	4.33252	3.32248	2.91747	3.34349	3.18167	4.24831	3.40437	3.15414	4.4529	3.11291	2.94985	3.59335	3.13598	3.88295
100126329	49.4258	49.1616	54.8229	65.7341	71.6711	31.9635	28.572	42.3194	28.0651	59.2991	72.3596	76.6121	45.5046	45.5298	46.8271	64.103	46.2987	83.9217	55.489	45.6696	51.6542	40.8338	49.8246	42.4859	69.4103	36.6334	40.3482	52.7546	50.7746	55.9596	43.6172	43.1288	57.7921	48.5072	66.9395	54.8572	47.7827	48.4821	48.2479	27.3083
100126331	4.87816	5.09233	4.91511	4.58115	3.40243	4.16098	4.13262	4.46225	5.11177	6.32718	3.79157	5.93121	10.6331	6.21997	5.95335	3.6524	4.77367	6.05305	4.87948	5.85952	5.00313	7.06715	4.31011	4.89468	6.95097	3.85991	4.05199	3.70479	5.08942	5.35967	5.23099	5.03527	5.92077	5.21784	3.93506	5.25175	4.33229	5.29184	4.53117	4.92321
100126332	14.5933	22.694	34.5036	27.9364	53.1714	26.152	31.2275	21.7333	46.0754	24.7947	27.5791	37.8176	26.3117	23.8997	31.4296	31.3533	47.8471	41.899	52.2848	37.2199	45.9556	50.7715	51.6309	57.6996	55.8275	41.8085	44.8826	44.7446	46.4204	57.5792	44.0465	34.0233	59.4695	53.8081	35.7916	32.966	34.1986	37.9724	39.0518	52.5282
100126333	4.23581	4.70578	3.06228	4.28197	10.1222	5.6394	3.11255	3.22005	6.2468	7.75257	4.77574	11.0236	5.07866	2.49465	2.8475	3.99265	2.70326	3.18971	3.76129	2.56471	2.74037	3.57303	3.91391	3.43642	2.75662	3.34858	3.30893	3.16326	3.16322	4.29224	2.97219	3.00614	3.3162	3.13734	2.84543	3.06876	3.56356	3.18705	3.00399	2.79086
100126334	4.43413	4.96721	3.75263	2.53441	5.26819	4.8955	3.14165	5.36125	5.8264	3.46716	4.12218	6.36084	3.82142	5.50212	2.99341	4.34413	3.78915	5.50065	4.07096	4.2197	3.25021	3.8468	3.80399	3.00105	5.70721	3.8396	3.84858	5.52361	2.40765	4.24721	4.19369	3.16332	3.67304	3.0991	3.75458	6.51054	3.90406	5.63181	3.49777	5.29903
100126335	4.44688	3.32646	5.32827	3.98417	6.26696	4.86647	3.76742	3.32453	4.22633	4.45487	4.27568	5.38617	6.65383	4.62329	2.84062	4.13351	5.34342	4.94659	3.60228	3.59021	4.07004	3.74288	3.71979	3.06562	3.54876	5.69957	5.51923	3.50053	3.72383	3.58956	5.62496	4.4874	4.42479	3.43151	4.33015	3.88749	3.76958	5.16056	3.5538	3.63759
100126336	3.00577	2.6454	2.83835	2.74115	2.51546	2.91718	3.19858	3.64125	2.64948	3.32591	2.31466	2.44549	2.74009	2.52111	2.54435	2.58352	2.19849	2.18036	1.83836	2.27627	2.44448	2.19851	2.50923	2.31948	2.23584	2.4319	2.47586	2.44274	2.34038	2.44999	2.20662	2.19774	2.40655	2.13726	2.50288	2.52329	2.26756	2.62463	2.64515	2.53674
100126337	4.16173	3.59752	3.31821	3.8222	2.89134	3.37265	3.86651	3.63664	3.26224	5.14567	3.69897	3.54584	3.53127	3.14065	4.55185	3.66074	2.68851	2.60161	3.32284	2.78455	2.97209	3.42725	2.72514	2.64911	2.56919	3.74356	3.00647	3.68045	2.67436	3.33237	3.0799	3.17932	3.48081	2.89636	5.02272	5.41985	2.69124	5.06793	2.91504	5.12949
100126340	3.49968	3.00029	2.97569	4.18589	3.48653	3.09519	3.89002	4.21696	5.86626	2.6365	2.85485	3.12169	2.59456	2.76428	2.2854	2.73	2.74503	2.40351	3.19735	3.2386	3.37082	2.56896	3.41429	3.00988	2.35813	2.78973	2.48809	3.398	2.72424	2.75824	4.22898	2.52337	3.41111	2.57987	2.95807	2.84504	2.46558	2.9326	2.49855	2.31454
100126341	10.8838	8.0573	11.3103	11.9706	9.5944	7.18905	11.8708	8.6662	7.67576	11.9633	16.7	16.5638	31.5379	32.3531	10.8735	11.1665	7.1436	16.8381	16.7786	29.4267	11.2809	26.1523	17.489	16.1477	12.4186	18.6515	17.4338	13.8241	18.3041	8.25701	14.0722	17.7557	12.9924	6.59746	7.90701	14.0246	12.762	13.5318	12.9123	11.5872
100126342	3.18257	3.43922	4.56914	3.63431	3.196	4.02719	3.65254	2.98449	2.87626	2.86785	3.10716	3.22507	2.589	2.59228	4.0051	8.6219	2.75911	2.13639	2.77447	2.48637	3.25859	3.78481	3.06916	3.52963	2.79369	3.0817	2.98792	2.34995	2.85154	3.17413	4.33193	3.17613	4.51915	2.67253	2.929	2.84139	3.30959	2.87393	2.41984	2.05944
100126343	6.31982	4.46081	4.77967	4.40446	4.54799	6.31396	3.66942	4.55374	4.1894	3.27614	5.20345	3.5722	2.80041	4.06608	6.80368	4.79774	2.78556	2.99987	3.38733	3.942	3.57223	3.72709	2.61891	5.08624	5.43942	2.57537	2.48215	2.87571	3.00225	3.40934	5.41816	2.78029	4.4203	3.76512	4.30045	3.42791	3.20434	3.15159	3.20994	3.08844
100126345	2.95345	2.86514	2.69163	3.67871	3.75145	2.94981	3.99202	3.1247	2.99079	3.22248	3.05982	3.0947	2.93376	3.46747	3.16558	2.80105	2.87535	2.72646	2.77906	2.64994	2.82346	2.60239	3.02854	2.59221	2.82754	2.7077	2.68228	2.62111	2.56486	2.53678	2.47453	2.78443	2.76242	2.72652	2.84902	2.46445	2.8444	2.82608	2.73042	2.5278
100126346	2.58765	4.35113	2.30099	2.7824	6.91958	5.08341	3.72832	5.72287	2.72392	2.779	2.41357	3.33844	2.65167	2.41653	2.43388	2.88258	4.00044	2.78689	2.37074	2.3215	2.52168	2.65831	3.11547	2.94206	2.14532	2.33932	2.37086	2.31528	2.44469	2.58942	3.41465	2.44151	2.82777	2.56865	2.55146	3.38942	3.01029	2.94908	2.58053	3.25103
100126347	5.59946	4.36583	5.01247	3.89277	9.65321	5.05792	4.59678	4.80572	4.97227	5.94799	6.62731	5.24452	5.05779	5.98678	6.91804	4.58461	4.86654	5.86279	4.55668	4.02572	4.95582	4.08004	6.27489	4.4309	7.20865	4.51961	4.28545	5.16304	3.90119	6.96582	5.90032	5.02157	4.50409	4.18401	4.71808	4.75283	4.97103	7.82624	5.75117	7.56231
100126348	12.3931	16.3764	16.043	12.5832	17.9062	13.8107	15.3444	15.6945	13.9615	10.6856	20.8546	8.05826	10.43	14.008	18.3121	15.1962	15.4825	16.6663	18.9074	13.3482	11.1298	17.5874	13.9587	10.5445	14.1431	13.9586	13.8568	12.9704	13.0917	11.3284	16.2041	15.219	14.1323	12.9786	15.8842	10.5944	11.591	14.0531	15.8917	14.0198
100126349	4.92526	2.65745	3.82754	2.89019	4.72849	3.20251	2.99869	3.05341	3.51718	3.01294	4.22891	7.15971	6.00037	3.61884	2.40076	2.62602	2.97367	3.61853	2.94305	3.22119	3.37113	2.69495	2.77251	3.97267	2.99579	2.55306	2.79155	2.37954	4.21782	4.90852	3.86092	3.54281	4.40091	3.86058	4.29375	3.51789	2.62138	2.74932	3.47721	3.0255
100126350	15.349	15.3004	22.2216	13.4077	22.2616	18.3298	20.7576	23.2201	16.4307	12.158	28.5464	34.4897	19.5554	33.4693	45.4004	17.0958	25.8372	14.9704	12.5583	24.7998	27.6023	25.0847	26.5578	24.893	36.0171	23.9001	13.9786	22.8041	28.6273	24.7503	32.9382	26.7727	18.191	15.1189	23.0101	27.1534	23.3497	21.0424	23.1372	19.4871
100126355	4.76467	4.11105	5.00167	4.48519	10.4921	7.65221	11.7757	3.69569	4.1642	6.15071	6.18594	5.1614	5.37092	7.25857	5.03853	5.56735	6.71984	3.75496	4.66603	3.53444	8.11089	4.24816	6.29655	7.7419	5.8298	4.08834	5.40034	8.58657	3.44839	5.39156	6.25642	3.68453	7.4751	5.37296	3.95332	4.87318	8.58583	3.60035	5.84401	12.4172
100126356	9.45572	12.2409	5.24525	8.18	23.1115	10.7453	6.74013	4.58504	11.4997	5.8641	5.88838	8.00362	3.51139	23.6511	6.38469	7.97871	4.52287	11.5694	14.5949	14.3436	13.7964	14.6301	31.4549	8.71534	13.6569	12.8677	14.2511	15.2702	21.047	10.3695	8.72884	13.7594	4.86253	16.584	4.87766	22.1306	15.0181	15.6583	10.2728	20.7386
100126447	2.85787	2.92353	2.779	3.08973	2.66355	3.00206	2.84169	3.4342	2.98477	3.37088	3.68633	3.10609	3.05186	3.29541	3.52635	3.05689	3.02861	3.57455	2.69439	2.94631	3.60944	2.79315	2.75898	3.236	3.6388	3.40105	3.1501	2.79971	3.00397	2.7646	2.8518	2.8616	3.08336	3.11945	2.9408	2.95641	3.00558	3.0311	2.87352	2.93247
100126693	3.72957	3.93837	3.858	3.54951	3.87465	3.69603	5.33837	3.19259	4.79135	4.7908	5.88466	4.99972	5.47614	3.96741	4.38155	4.42862	4.43051	5.16443	3.89739	4.54072	4.4872	4.55241	4.29822	3.89544	4.14011	4.46389	4.48158	6.07142	4.96418	5.61887	3.88503	6.58024	4.46576	4.62554	4.41338	6.45892	4.68723	4.62716	4.83478	4.52081
100126780	22.9415	19.8642	26.103	34.0278	21.7569	24.3746	26.2445	16.4491	16.6598	29.4904	24.1846	20.0322	27.6833	29.5312	22.3827	28.4626	31.1387	18.7672	27.5738	37.3332	24.9028	28.0446	23.7933	21.0641	15.0732	21.5686	25.6917	22.5963	25.0139	20.5588	26.8111	23.2817	19.4012	27.1448	22.9909	24.0907	23.9577	29.7277	30.4891	30.887
100126781	15.3084	6.65763	19.9958	14.0285	17.6201	27.4429	17.584	17.0549	5.9934	10.5991	6.01072	7.63812	22.182	11.6791	10.3756	9.80917	16.3016	21.4336	13.5208	15.9591	13.1038	5.45026	7.97139	20.4038	15.4728	13.3576	22.6776	16.5303	14.8782	13.9738	18.9188	16.5928	12.7248	19.5332	15.1191	9.88538	16.7788	12.0592	15.863	16.2895
100126784	6.28137	10.5261	5.51652	5.6553	6.40416	7.8723	7.26449	6.71885	5.99574	4.9228	6.36497	5.14419	5.20107	5.65193	8.30238	4.82371	6.69149	5.04742	5.89468	5.9642	5.681	6.96379	5.19486	5.90645	5.84518	6.61414	6.98132	5.96416	6.4086	5.45473	6.60383	5.62223	5.85063	5.18414	7.08256	5.08244	6.34826	6.01517	6.22485	6.09967
100126791	4.31863	3.98123	3.89209	3.85401	6.00547	5.13467	4.90508	4.6111	6.39086	5.04413	5.76568	4.70285	7.71118	4.61538	4.86927	4.95749	9.18601	10.1991	7.15754	4.32653	5.36109	5.4605	6.33606	5.13544	4.91595	7.02271	12.7585	12.7129	4.00824	6.01763	3.85105	4.61863	4.63344	4.8661	6.25865	4.47857	5.99308	5.38648	4.11189	4.19106
100126793	33.8979	17.8015	23.7569	14.3039	27.8122	25.5735	23.4494	19.8977	16.2864	17.6291	21.7722	14.9998	48.6434	59.9418	17.5992	18.4287	41.27	30.8451	39.7608	43.4016	22.1602	33.2258	48.218	34.9288	27.4355	31.3469	39.3265	39.5325	33.7042	25.7326	22.4652	27.1454	30.2913	26.9658	18.2101	18.0408	19.9777	20.953	25.5446	17.0337
100127206	3.41481	3.07902	3.78525	3.51165	4.47184	4.08468	3.77816	4.12366	3.80133	4.37408	3.80687	2.85799	4.64134	3.31175	3.30513	3.75583	2.72737	3.29764	2.70198	2.85229	2.56542	2.70549	3.38298	3.33131	3.43923	3.12158	5.10544	2.84686	2.51868	3.33345	2.8398	3.55253	2.55716	3.14055	3.77157	2.88066	3.30913	3.65795	3.16655	3.51288
100127888	4.47641	5.77109	4.45591	7.17212	4.71464	5.44691	4.39943	4.73501	6.90009	5.59449	5.52868	4.36078	5.47885	6.72727	6.07704	4.42041	3.75627	4.89248	3.80973	6.11555	4.59426	3.73886	3.32072	5.96408	4.8833	5.1502	5.94439	5.2645	5.08646	6.10684	3.81392	4.52118	4.93652	3.94924	3.79163	5.19561	4.6062	4.90782	3.27086	5.32186
100127889	2.77786	2.76369	3.1137	2.44388	2.55924	4.10921	4.5182	4.02552	4.16652	3.72941	4.58778	6.48568	4.57583	3.14474	2.74467	3.7802	3.12172	2.53514	2.90424	2.68203	2.68063	2.74609	2.44216	2.45726	3.82342	3.24298	2.61448	3.34162	3.09528	2.24296	4.08077	3.21181	3.49496	3.1602	2.82163	2.8796	2.54909	3.16737	2.79206	3.15471
100127967	3.80828	4.44111	5.41518	3.91056	3.75105	3.31333	2.9174	2.95118	3.41583	4.88992	3.21436	6.19381	3.91179	3.35634	3.3864	3.59993	2.36776	2.50832	2.70392	2.71493	3.36802	3.18468	4.00458	3.68687	4.12369	2.61716	3.44823	3.19557	2.86375	3.222	4.71113	3.21645	3.78324	3.7614	3.3539	3.68835	4.47483	2.92571	3.51268	4.02258
100127983	13.2832	7.78142	13.9454	14.9533	17.839	10.6592	15.7193	10.2826	10.8938	14.3142	12.1333	9.73478	107.381	89.6611	7.88695	18.0047	30.179	25.568	28.2946	20.4575	24.8163	22.2072	21.6033	23.9	26.6682	27.5132	23.7595	17.5508	18.5882	15.6751	17.4749	23.6762	25.0047	17.4982	14.9107	11.0455	12.4451	15.7805	9.65084	5.85925
100128002	6.3252	4.43136	5.25049	3.71637	2.018	3.46042	3.18056	3.02113	4.70529	3.04588	3.45871	4.29442	6.60053	4.30194	15.195	6.70142	3.45871	4.16415	3.35448	4.41497	4.389	3.20878	2.32862	18.9125	4.39052	10.5872	4.20353	14.8519	3.83353	2.58421	2.92673	2.68933	2.28817	4.67793	4.25117	5.3173	4.40279	3.13092	2.54128	5.9722
100128023	3.77371	4.97947	4.89735	6.04924	3.86644	3.61266	5.82126	8.60723	7.00066	6.83616	6.4976	11.8329	6.80649	10.3946	9.10222	2.50964	5.23389	5.73752	6.63056	9.01313	4.82583	3.87631	5.11936	4.17086	6.93545	5.10053	4.36534	8.04285	3.67502	5.26307	5.23966	4.83716	7.61497	3.50475	5.71826	5.91551	8.53007	4.51575	5.67141	5.30967
100128025	7.3767	3.76652	5.95608	5.08906	8.51425	6.08265	7.03226	7.91337	6.51069	3.83868	5.83279	4.48799	8.81127	8.73717	4.61812	6.68488	6.44617	6.54317	3.93129	5.77056	8.00958	9.70472	5.84888	6.30809	6.80601	6.65477	5.81464	5.32526	4.84334	5.0021	5.65372	5.6855	7.01302	4.39517	4.34947	5.62618	6.1237	5.167	7.77444	7.4669
100128054	2.78926	4.14283	3.63592	3.31027	3.33407	3.52151	4.39852	3.64656	3.44952	4.41943	2.9541	4.69734	3.67069	3.43086	2.91472	3.42588	3.3528	2.73249	2.64061	3.01799	3.81293	3.30076	2.98216	2.86588	3.16735	3.45467	2.85408	3.84367	3.46045	2.47629	3.12736	2.94573	3.56955	2.92196	3.91707	2.59579	3.79977	2.97234	3.45299	3.5255
100128055	9.93895	7.8853	7.10215	8.42295	8.64066	10.7103	9.68612	6.59979	12.1929	5.28846	7.634	8.97939	5.42635	6.30986	8.34817	7.5035	8.04384	7.45941	7.22337	7.29544	7.68616	8.48348	7.76211	7.73709	6.85335	6.76591	7.66204	5.70546	10.8515	6.15065	7.52558	7.35227	7.73681	5.67547	8.0601	7.36906	9.47579	8.4208	9.30811	8.10926
100128071	18.3671	20.9862	16.7828	12.7929	14.4834	13.2145	15.3178	18.056	17.1847	20.6079	14.6383	21.2837	17.2777	21.0828	14.8505	16.5023	14.1696	15.8497	12.5772	18.4825	18.1726	15.5311	10.5318	12.7892	18.3507	16.5199	11.0418	17.5195	10.7085	14.2604	15.1687	15.634	16.0082	17.9961	16.1796	16.4031	16.6916	14.3196	12.8951	15.2589
100128076	10.1282	7.8428	3.85526	5.85802	5.82484	4.5955	12.4828	7.25129	5.14959	4.43347	3.43012	5.43636	5.96149	3.39102	8.08873	5.06797	7.04164	4.87303	4.74794	5.55443	3.81211	4.061	4.92919	5.63453	2.88114	4.71226	3.90116	4.20369	6.0495	11.5337	3.66414	5.32154	5.31568	4.89246	5.49264	5.33105	4.30849	6.9243	4.89062	5.78376
100128081	5.82853	3.73257	3.9718	2.90576	4.0498	4.21444	3.29634	3.04325	3.58866	3.27166	2.84916	5.80213	6.33482	3.9988	4.14826	3.88933	5.08593	3.58122	3.39423	3.02699	3.46769	3.41265	2.83786	4.09249	3.94292	4.57294	3.32771	3.36172	3.72387	3.24073	3.48111	4.00196	4.51691	3.90363	3.98278	3.16493	3.13125	4.07897	3.2019	3.76501
100128098	3.62545	3.92114	5.14889	3.36531	3.10751	7.36602	3.53811	4.23375	3.25204	4.46379	3.05217	3.09933	3.71857	4.99681	4.14904	4.11361	3.0581	2.96709	3.12628	3.29423	3.63003	7.51782	3.31271	3.35782	3.20215	3.13399	3.20098	2.96323	3.87752	4.15719	3.38998	3.45093	5.56195	3.71952	5.5148	2.66527	2.85248	3.28309	3.76918	3.531
100128108	12.2103	4.73358	9.41631	9.42522	7.93726	3.77172	17.7836	3.2123	12.8199	12.6541	5.44112	8.04394	9.55888	13.6042	19.4822	18.9217	15.3772	10.8953	7.04339	5.89676	16.1085	9.10166	7.13587	15.8843	10.6604	17.2518	11.1827	12.5036	4.73874	18.2538	9.2057	8.31803	13.5788	8.17298	6.79252	4.58608	10.8743	10.8638	5.32083	8.16068
100128124	6.29274	4.49127	5.00566	5.40049	5.36072	5.98593	5.14329	6.24853	6.07086	5.16877	5.92581	8.86053	9.80888	3.71717	5.94674	5.90277	5.10793	4.76885	4.37786	4.20993	5.65269	4.90591	4.38385	6.75504	4.47943	3.92737	3.89781	4.54506	4.44174	3.49966	4.33484	3.93135	4.89474	6.6256	6.15977	6.17502	8.29861	6.13129	5.47518	4.68978
100128126	6.45636	4.18776	4.96453	4.55108	4.73545	4.25695	4.68515	5.57428	4.55042	4.8319	8.72084	4.72827	5.40263	2.91161	4.56914	3.49888	3.94519	3.67965	5.88507	3.74967	3.66793	4.9094	4.57338	3.84576	3.52216	4.03242	4.11297	5.60718	6.3686	4.65018	5.16027	3.49889	5.136	6.4105	4.25738	5.23453	6.24963	5.6782	5.71395	5.52202
100128139	5.33544	2.99854	4.72034	3.24662	4.00925	3.74027	2.88357	3.02695	2.27456	4.24475	4.67086	4.10116	4.7127	4.02961	3.8267	3.79335	4.14052	3.28489	4.14996	3.39507	2.17504	2.70889	3.20095	2.73639	2.92642	3.36765	3.99841	2.70579	2.94612	3.15106	2.88774	3.41545	3.62476	3.85526	3.55162	3.85602	4.10442	3.32608	2.98146	3.42552
100128164	3.21068	5.72576	4.24851	4.98944	3.63501	4.55398	6.703	5.13242	9.36966	5.52586	3.68691	5.05074	5.59718	5.18044	3.98361	4.668	3.41145	5.01876	4.51562	3.24125	4.8319	4.94233	4.31479	4.45238	4.87474	5.25806	4.91925	3.16342	4.77685	3.84424	4.86123	3.06371	4.32864	3.33226	4.05371	5.52772	3.35047	4.93987	3.78634	3.22603
100128176	2.80769	5.11632	2.81653	4.06411	4.07745	3.42604	3.5513	3.86225	3.97137	3.25774	4.11872	5.00053	3.22599	3.41631	3.75499	6.64203	3.84762	3.66876	3.57049	5.22275	4.76246	3.95133	4.05819	3.89009	4.4684	4.89395	5.45277	5.28907	3.6844	5.69505	3.57717	3.65246	3.40496	6.75293	3.76131	4.93933	3.96782	3.18075	3.77587	3.98832
100128191	22.1775	31.1759	24.8484	15.6146	33.3853	20.583	21.5159	27.0039	20.8642	15.2816	32.9015	20.3423	291.939	243.948	22.3055	25.9211	35.2246	41.2141	43.9397	33.739	40.5698	45.8459	34.9829	51.6437	42.9109	39.6727	43.5742	42.2061	34.0714	40.241	40.2407	34.7251	44.0552	54.6472	23.0766	24.9914	24.3955	16.4788	23.4199	19.3705
100128233	4.9298	3.95475	4.95254	4.08847	3.73838	4.0943	5.97049	4.06496	4.9673	6.37899	4.28274	4.975	5.03966	5.07528	3.66605	4.89009	4.1878	3.46633	4.59185	4.20637	4.44199	3.75584	4.12744	4.62852	3.88277	3.58143	3.73873	3.8686	3.39676	3.83535	3.94744	5.80795	4.25364	3.75689	4.33377	3.58685	4.31411	4.82653	3.82632	3.70836
100128239	4.43224	4.56494	4.72129	3.68967	6.16613	3.95965	3.05483	4.07515	4.7966	5.44566	5.75054	4.01182	5.56468	4.58143	5.05327	4.48415	4.53348	6.36494	5.23282	5.18317	5.50781	3.97788	5.98381	5.17794	7.59425	6.09969	3.94146	5.44299	4.44602	5.24314	4.97098	4.04693	4.7172	5.4402	4.22905	5.30662	4.39084	4.96248	4.95713	4.56806
100128242	6.52241	6.53749	6.16615	7.21038	5.66491	6.29989	5.78079	5.85366	7.56157	6.60975	7.24695	7.26809	16.5602	15.2966	7.00045	7.62732	9.23137	8.35875	8.32927	11.7707	9.97282	14.6988	10.5937	9.82988	12.4069	9.22344	9.96308	12.8144	9.86954	12.0187	9.35321	11.5741	8.3507	9.09922	5.72917	7.93497	7.20759	7.73456	5.94569	5.51427
100128252	27.4471	10.4064	6.56486	9.57964	7.65081	8.6348	11.7888	5.99525	9.10478	10.3405	8.25533	7.80526	17.3011	12.3684	9.5954	11.3784	10.6046	6.58672	14.3615	11.7727	9.25238	9.16202	11.34	9.25912	8.97633	11.554	9.71813	12.516	11.4686	9.50787	6.96306	8.50222	8.83772	10.871	8.73336	9.58761	13.8726	8.61623	15.2097	10.0197
100128264	5.18761	6.50091	4.40044	3.63321	4.69153	4.94168	2.79264	5.0755	4.39654	4.21685	4.73222	4.65221	4.01531	4.00509	5.77148	5.04575	3.71274	4.28736	3.8317	4.94749	4.10951	4.73895	3.91013	4.44845	4.75898	4.70116	4.33402	7.55282	3.93649	4.09503	4.07052	5.75251	5.60914	3.4855	3.94783	4.04974	5.96348	5.01827	4.97211	6.78125
100128276	5.59507	4.28007	5.06275	5.52721	5.05328	6.49916	4.45434	8.03858	4.65079	6.63928	5.09009	4.33238	6.72945	7.2507	7.55708	5.52017	8.04412	6.72269	7.59996	4.71137	6.88137	6.79363	6.75375	4.99775	7.8858	7.0973	5.30906	5.86513	5.90282	8.20283	6.15188	5.40003	4.99217	7.11598	8.42585	6.21095	7.199	10.4347	8.32265	9.32608
100128285	23.9175	15.8141	22.512	21.7497	33.6941	29.3659	21.5657	24.0867	21.2661	18.4186	20.1411	20.9489	20.9626	41.2529	14.1391	20.6368	22.1793	17.2608	25.0072	23.9179	13.1583	23.7584	22.1486	19.4742	18.8547	25.7797	15.4613	32.1296	22.5558	17.0193	17.5382	34.3489	24.1901	33.8618	24.4819	27.076	21.9258	22.5772	21.2011	15.351
100128288	6.48865	4.46725	6.40956	7.27035	9.33995	6.22031	6.90843	8.44284	5.31281	7.01173	5.42354	5.15794	7.60544	15.2813	6.34896	6.27792	6.81431	7.01427	8.59202	7.16235	11.6115	11.5369	6.784	8.82526	6.38059	9.56125	8.26837	7.42723	6.97541	8.10515	9.99376	6.63898	7.90011	5.90366	4.96769	5.94143	6.09737	5.31379	5.94558	5.22724
100128292	5.7076	5.98196	8.91188	8.73899	7.98032	7.8297	12.12	9.18512	7.0042	6.62021	9.55295	4.88685	6.08486	5.02762	10.4353	7.91861	8.39878	8.2192	8.99361	12.5883	10.0567	7.9876	8.25056	8.07962	14.6772	6.91073	6.43073	8.04652	8.98887	9.70156	9.89535	9.4804	10.7095	9.58084	7.42175	5.8737	8.84955	6.51312	6.32257	8.71052
100128317	2.69724	3.13339	2.45179	3.28653	3.46019	3.38504	2.68371	3.34478	3.01436	3.54201	3.07894	3.49689	3.2967	3.21507	3.13957	3.3821	2.49877	2.7966	2.63609	2.85385	2.43481	2.70211	2.73563	2.74885	2.99337	2.50738	2.82427	2.4712	2.88905	2.82979	2.75891	2.28402	2.75574	2.4455	2.98615	2.65133	3.05064	2.79955	2.7327	2.79655
100128325	6.82345	7.83502	5.64619	10.7405	8.73166	6.70632	7.0559	5.94898	9.078	6.24191	12.1045	7.32961	6.26006	8.98769	10.3162	8.98578	8.24445	6.82343	7.05441	11.639	8.28353	12.7561	5.70772	8.14182	10.2385	8.36981	9.62059	8.07008	11.6258	8.37437	8.13567	7.88639	9.21945	7.53183	6.60911	6.31613	9.0765	14.7918	5.36964	8.88399
100128327	3.47027	3.76699	3.86557	3.47525	3.45487	5.23652	3.73821	6.1066	3.26624	3.84256	3.16307	3.63818	3.40749	3.78926	3.77216	2.94258	3.50274	3.30055	3.32541	4.45969	4.87994	3.77626	4.25469	3.52359	3.85933	6.70111	3.66451	2.76038	3.94022	2.73962	3.35377	4.82739	3.34651	3.10564	5.11258	4.32799	3.07946	3.15477	3.01618	4.21521
100128338	29.207	36.586	29.9333	23.9202	28.1948	43.7575	28.0805	27.889	35.4261	34.4904	58.3676	8.45003	20.4046	29.2541	41.7015	33.0612	15.4985	31.0292	25.3104	28.0632	27.5803	28.9444	17.9358	25.116	31.9429	23.681	27.8441	28.078	37.0924	19.8117	28.3039	30.5571	34.8139	23.4926	23.0907	43.2524	20.625	27.6215	27.557	43.5188
100128340	4.19396	3.25015	4.38981	3.96779	4.1919	5.76128	4.32815	3.35865	7.00642	4.84658	4.92439	5.7456	8.98639	5.32658	5.07444	5.15623	5.2375	3.69445	3.93594	4.19277	3.71134	3.41885	3.98514	5.7513	4.6899	4.10889	5.67485	3.62881	3.81396	5.37646	6.10573	3.21904	5.1324	6.99449	4.6795	4.23966	3.65144	4.17176	3.75851	4.28953
100128361	5.05003	6.21943	10.1812	7.50632	6.85321	10.4575	10.0524	8.44194	9.5097	6.15236	7.42204	5.69521	15.3826	15.5234	6.73609	7.55578	8.93029	7.52021	8.80531	11.7548	11.7921	9.6292	12.1838	8.73884	12.1078	10.3081	8.74444	10.8099	10.5438	7.78224	6.99193	8.07276	7.25627	8.57399	9.8103	10.4323	8.39177	7.68119	10.9635	9.80127
100128364	10.7213	13.4253	11.5406	7.13634	7.10765	13.3921	5.54377	4.20956	4.19104	3.8732	7.43025	5.11457	4.65277	7.91501	6.27802	7.45526	3.90238	11.105	7.14146	8.82906	7.16026	8.53555	5.19952	19.1725	5.97299	4.3433	6.43754	6.0589	4.23051	3.14711	6.6346	8.8321	8.2132	6.55449	5.15152	6.64733	6.09805	7.20433	4.1527	7.40282
100128374	4.01939	4.37825	4.22974	5.46441	4.15672	4.66879	4.08787	6.20898	3.7055	3.80005	3.17288	3.55542	4.83607	4.50983	3.61434	3.99881	3.39498	3.36809	3.16239	3.71707	3.52906	3.20411	3.93595	3.5276	4.10339	3.42913	3.49445	4.0209	5.61944	2.73528	3.71018	5.68189	4.46648	4.23949	5.04393	3.15336	4.86964	3.26786	3.0869	4.63961
100128378	6.47502	6.45504	5.65929	6.56906	6.51941	8.02115	6.28655	5.01261	4.41491	5.3123	4.27418	5.73113	5.64188	5.546	6.47821	5.27943	6.61308	6.05875	5.95253	5.70627	8.43565	4.45517	6.15455	6.21915	6.35373	4.86875	5.63039	7.98484	7.06178	6.10809	5.97167	5.25457	8.67321	4.57634	6.38674	7.52542	6.82987	6.27125	6.20056	6.92277
100128386	4.02727	3.10332	3.46537	3.8242	5.20322	4.00792	3.86934	4.87353	3.23371	4.16422	4.93238	6.82268	5.86223	4.02177	3.7752	4.03272	3.57911	5.06763	3.33708	3.6768	3.91316	5.07832	3.39659	5.77999	6.769	3.29586	3.40819	3.69002	4.55475	4.06608	3.16315	3.56813	5.97541	3.69401	4.72168	3.70112	4.17744	4.55948	3.79173	3.74734
100128398	19.8209	18.6631	17.0332	14.4358	17.2826	8.18642	8.77812	10.5867	9.71152	17.9366	11.3374	19.2455	14.8499	13.5226	17.8236	29.6143	9.46456	11.1844	8.56774	6.71013	7.00055	6.67237	18.398	13.7007	5.32776	12.3995	8.41416	6.26696	14.4297	7.32141	6.80893	17.5186	12.7387	11.3031	18.0687	15.3014	11.0621	16.9994	12.9486	7.75217
100128420	3.81755	3.03128	5.71347	4.0315	3.2762	2.9971	3.30675	5.25934	3.85105	3.19917	2.98526	3.3638	3.71442	4.48357	3.63377	3.06712	5.50852	3.50235	6.61062	7.60417	2.65313	3.55236	3.53679	4.95109	5.39804	3.61582	4.42287	3.36606	3.85625	7.52124	4.98604	5.00242	3.34707	4.71955	3.36192	4.15451	3.11354	3.98858	3.33718	3.90854
100128496	2.86592	2.8299	3.04683	3.36468	2.94994	2.75529	2.49909	2.68226	2.97779	2.86729	3.27524	2.75428	2.98003	2.69027	2.623	2.71753	2.80533	2.75361	3.40254	2.7593	3.1114	2.73157	3.25987	2.79037	2.93143	2.84134	3.17842	3.14356	3.11873	3.79102	3.09156	2.28658	2.73527	2.69391	3.38766	3.39339	2.94348	2.62157	2.9014	2.78004
100128505	3.86698	4.10935	3.96169	5.05705	4.828	4.30089	4.09968	5.46329	4.732	4.16876	4.50501	6.0416	3.97013	3.77318	4.75265	3.48993	3.67575	3.51079	3.7116	4.02032	3.95511	3.90229	3.64017	3.49939	4.22486	3.49463	4.04604	3.65384	3.84879	4.67363	3.55084	4.0135	3.5439	4.31563	3.93913	3.99826	3.90164	3.95846	4.40562	4.59142
100128511	7.23129	6.97345	5.81215	6.13767	7.88216	6.56311	5.02141	5.64214	8.03308	6.35843	7.97447	5.61744	7.22106	5.03231	5.35188	9.5211	5.14675	6.87369	6.14354	4.55562	5.65844	5.87851	6.55584	5.54382	6.53865	5.53672	5.33772	4.73136	6.26377	4.80962	8.67626	5.2433	5.66563	5.78647	9.19513	5.29302	5.96089	5.98859	6.05189	5.6682
100128531	7.79777	13.4325	12.2984	9.18009	13.7494	10.3494	12.0908	16.1053	10.5218	14.2691	12.776	12.2954	8.31705	8.84447	8.76255	8.08445	11.9645	8.30111	7.2748	8.10653	8.42029	20.2336	10.6378	9.12359	9.91158	9.35145	9.53956	10.0278	6.89014	12.9012	7.61733	9.01804	19.2374	11.5773	11.027	12.7508	9.65414	9.99622	10.7492	24.4295
100128554	4.28313	6.50714	4.15102	3.96617	5.94492	4.49879	5.39371	4.71735	6.4855	5.64555	5.94898	6.13861	6.39764	7.3916	5.05397	6.48833	5.53296	5.00514	6.38888	5.33482	5.09355	5.31642	4.15363	5.01551	3.72326	4.70231	4.52499	6.2542	5.14433	4.87542	4.44915	4.64668	7.50974	7.18404	4.0034	5.35208	6.15008	5.90801	4.28045	6.1581
100128560	5.25372	5.19959	5.54243	4.84146	4.48582	2.8905	5.30255	3.93632	6.54835	5.1244	4.20408	2.94748	6.17356	5.41957	5.01337	4.84126	5.20439	4.67461	3.11554	4.4707	6.39709	4.48519	5.39672	3.59784	4.34219	3.59008	4.37465	3.39182	4.79317	5.9851	3.30015	6.62343	6.95914	5.10858	3.56755	7.84162	4.04482	5.84783	3.47314	5.7799
100128569	33.7407	39.814	32.2653	29.6575	24.2995	13.8295	34.0302	23.2635	23.0034	37.5985	28.4115	29.0965	19.9538	19.0872	30.1543	31.1547	18.4888	23.2238	21.0114	18.2297	17.5007	16.0376	19.5491	12.8014	14.5599	21.0359	19.0964	17.1795	18.9881	21.6179	16.2893	18.4541	23.1785	15.8519	32.7055	26.0223	21.9378	30.5554	25.6064	26.8245
100128573	5.34338	3.97618	4.11577	3.09495	4.3352	4.16583	6.07854	3.09838	5.09273	4.69781	4.35564	3.75709	4.74156	4.85038	3.88658	3.64786	6.55346	3.60895	3.76344	4.27332	3.45258	4.68913	6.70107	3.28828	6.1291	7.6741	5.04569	3.88165	6.19573	4.15868	5.23707	4.98166	4.99451	4.23787	5.55661	3.78593	4.20925	11.0663	4.33098	5.36686
100128590	3.66907	4.57441	3.01528	8.48235	4.08327	3.32166	4.97291	3.20218	3.87279	4.14417	3.42587	2.98889	6.87599	4.38505	2.68824	3.53289	4.38065	3.83987	5.79642	9.42002	4.55591	3.76518	4.65397	11.8932	4.90894	4.91052	5.77066	4.66292	5.10357	3.65501	3.75881	3.53788	6.97764	8.5899	3.65825	3.23842	3.65816	3.02075	2.96004	2.54235
100128593	6.36421	4.88698	5.93454	4.09164	5.97808	6.67344	5.5974	8.17764	4.2331	5.1967	7.08396	8.21225	5.31197	5.89683	7.00684	6.23932	8.62787	10.2129	6.84913	8.37997	7.52284	7.4847	5.01066	5.25221	4.33926	7.8091	6.46609	6.00807	7.01075	7.09295	8.25179	6.95606	8.2396	7.65704	5.2888	6.46958	5.01858	4.94014	5.78543	6.16294
100128594	4.63738	4.69203	9.2621	5.70387	6.17778	5.3552	8.16205	5.75674	5.50145	6.23036	6.18847	9.8725	7.24677	6.93279	5.82165	9.30096	5.29774	6.39223	5.89212	7.62521	5.94182	6.64851	5.19247	7.12671	9.46319	3.99775	7.5841	6.567	6.84997	6.8787	5.87483	6.39202	6.86175	7.00478	4.98673	6.68547	5.56495	6.68345	6.72116	6.14104
100128640	5.62429	4.82939	5.59275	6.04539	5.38028	5.38189	4.94187	8.49821	8.11041	4.41046	4.71416	4.96971	5.59444	3.57272	4.98241	4.64355	4.179	4.77095	5.28475	3.84595	4.05404	4.65196	3.99584	3.34898	3.97462	4.4807	5.9646	4.82188	4.3614	4.51265	3.46258	4.67418	4.26744	5.02632	4.47239	3.98241	4.96888	5.06887	3.5411	4.96446
100128653	4.58953	4.44867	3.13813	3.65029	8.09171	4.26734	6.69692	5.8778	3.68687	3.58752	3.91226	4.36553	4.81789	5.35629	7.27998	4.42493	3.48156	4.18677	4.13329	3.79991	4.38043	4.10171	4.59046	4.49535	3.28284	3.91337	5.95255	4.59878	4.66277	5.30799	4.72767	5.03597	2.84691	3.47365	4.59313	6.76243	5.43356	3.60169	4.3492	3.83811
100128675	5.95941	7.47987	6.25146	4.97842	4.18211	5.50533	6.92907	4.59056	4.80812	5.70413	4.90564	5.63186	5.41005	7.3159	4.59165	6.69301	4.55182	3.99963	4.86793	4.38702	4.1171	4.91913	5.0658	3.97831	3.76806	4.87934	4.46368	4.78409	5.74306	4.84146	4.84321	4.47106	4.63037	5.89084	4.99308	4.92279	6.07204	4.18606	4.60378	4.30294
100128682	3.63014	3.77715	3.47645	3.40948	3.79332	4.67917	4.21021	3.2005	3.9178	4.61824	3.23811	2.9428	4.29231	5.22353	4.05533	3.29283	3.74789	3.97935	4.0207	4.08498	4.18161	7.20006	3.18276	3.96881	4.14562	4.32061	3.33954	5.35416	4.10763	4.44493	4.41695	4.93726	4.72247	3.61272	3.92482	3.39591	3.96462	3.41642	3.06588	3.49765
100128714	3.94251	6.49489	3.85677	4.7807	7.76237	6.87102	13.1625	8.04165	5.09893	4.24757	4.63715	4.7963	6.46323	7.0687	4.10506	4.9148	3.23889	4.05772	6.50859	3.54495	6.70512	3.99982	4.28167	3.47245	5.18996	3.56785	5.356	5.08097	4.31359	5.71337	4.21111	3.73346	3.64692	7.33518	4.32466	6.13828	4.36989	5.79382	3.70533	4.82053
100128731	1361.35	1680.76	1579.35	1482.14	1474.26	1452.77	1383.38	1509.77	1472.61	1414.35	1422.46	1527.78	1104.8	1092.61	1551.36	1468.23	1328.8	1726.03	1714.78	1475.77	2086.39	1685.77	1602.16	1360.86	1757.4	1754.54	1871.84	1741.35	1673.81	1856.45	1775.5	1575.14	1710.23	1808.67	1735.33	1668.91	1940.29	1647.05	1740.25	1507.3
100128750	5.03908	4.89216	7.14209	3.32396	6.39526	4.95937	3.71834	4.7631	6.53166	7.85308	7.151	4.39133	5.28874	3.66267	6.87366	4.90004	5.41794	6.70866	6.58831	5.57446	5.49487	5.45032	5.73398	4.45496	6.21368	5.23525	4.84933	6.36373	5.58147	5.33259	6.01138	5.47963	5.34095	4.68538	7.56981	6.27113	5.2932	5.20799	6.16633	5.07875
100128770	5.25927	3.31952	3.48488	3.64677	4.32178	4.05492	4.11604	3.50043	4.04484	6.00575	4.08848	4.33473	3.03952	3.00128	5.76399	3.86261	3.83733	6.13325	6.08856	3.85911	3.75438	3.31608	3.49127	2.94412	4.12539	5.33563	4.37155	5.62545	3.20456	4.65446	3.53515	4.49603	3.35026	3.85271	3.96201	3.7987	3.51719	3.35139	4.24467	4.14443
100128782	21.1114	9.5822	15.6175	15.3958	20.0304	14.6927	15.1771	15.3459	6.53976	11.9762	11.8613	10.9821	25.8247	15.7454	16.0268	16.678	12.1537	11.35	14.9521	14.4826	19.0627	13.851	13.8203	19.5306	10.9077	11.1908	18.9607	17.1304	12.8431	14.9851	16.2456	12.8718	10.0815	14.0708	13.6283	16.6125	18.8959	8.17535	19.8517	8.81981
100128787	8.38393	5.14483	9.78427	10.1759	11.6093	5.76347	6.31567	6.78962	8.94354	9.50319	13.0207	7.76534	7.78579	6.75893	5.62738	7.668	6.66765	6.28985	4.91905	5.71995	5.86838	5.44364	5.48983	5.06448	4.92228	4.99426	6.0682	5.90512	5.22832	4.47803	6.1569	5.14483	7.03857	7.79082	9.24709	6.33528	6.96668	6.53388	9.97162	7.80376
100128788	5.27894	6.16233	4.69408	6.90265	6.64633	5.59475	5.54408	6.12246	7.79028	3.87336	5.42827	6.23587	6.64526	9.05323	12.538	5.61564	5.8361	5.20219	5.58754	7.60951	5.74659	6.43187	5.19623	4.62439	6.4166	6.23435	5.62598	5.26156	6.75203	5.89628	7.35423	5.60607	4.59453	6.22397	8.76989	6.62337	6.06429	9.08754	5.04401	8.18588
100128811	10.1496	7.58615	10.6868	8.95232	9.38348	6.14108	8.17492	11.1541	9.18829	8.36092	6.82867	6.94439	5.95781	10.0092	8.8135	9.76153	7.7161	7.85736	6.84762	8.16515	5.15095	6.61774	6.37696	7.43796	7.42668	6.59951	7.07044	7.26774	7.56744	6.9176	8.01138	6.24291	6.586	6.56881	9.57891	8.06403	10.1927	8.72721	9.26503	11.47
100128818	15.4063	13.9886	15.1863	19.361	14.859	6.97523	18.3449	13.3318	13.8944	16.0843	7.47459	9.42636	13.1354	11.2832	10.7176	9.24601	13.4704	8.58234	14.5244	16.2849	10.6027	14.809	17.2617	12.5565	13.5611	13.5216	14.4554	12.6508	10.9739	11.0255	13.4245	24.8627	8.90204	9.54256	14.2764	13.5183	16.1771	16.9688	18.5669	12.6987
100128822	11.2399	9.56848	15.3858	9.73824	13.89	12.026	8.95534	7.85303	11.808	14.4543	12.7681	8.68712	11.2359	16.5086	11.8742	15.1486	13.8696	10.3456	12.3698	10.0119	10.4479	18.9255	13.9614	15.0391	7.66958	14.8141	10.6292	11.0726	13.7467	8.14754	10.6327	10.2351	15.5565	14.6883	11.1092	11.8071	14.7678	9.11627	11.849	9.16083
100128830	8.69165	7.203	8.54959	7.21879	12.7187	8.764	15.1337	6.90098	8.76429	9.1992	11.6473	15.0212	11.1529	9.85153	8.11456	8.06709	8.73449	9.10286	7.46553	10.6843	10.4581	13.6747	10.0208	8.33686	8.10064	9.17769	7.45101	10.9402	7.68568	9.18442	7.47153	7.30481	11.2195	11.1089	7.54276	6.77781	9.52854	9.01398	8.4074	10.2119
100128881	15.4563	13.5793	25.0568	8.87334	21.8724	14.087	12.7038	23.2332	18.7112	17.5843	17.3729	25.073	49.2462	26.5733	11.8845	19.7543	12.1353	16.0504	15.7943	10.6067	14.327	9.79433	15.3988	10.7499	13.8717	9.30729	18.1018	16.5804	10.7481	9.78427	11.0905	10.1042	12.2874	17.7115	24.0165	19.4042	16.8025	21.8406	16.1491	13.7403
100128885	3.72003	4.92095	3.49382	4.26238	5.14504	3.55852	3.89473	4.26161	4.19223	4.03858	3.64481	3.76801	4.63317	3.79558	3.83465	4.39352	3.70898	3.90853	3.40295	3.30974	4.0518	4.06542	3.26377	3.25371	3.33553	3.581	3.38932	3.55133	3.64988	2.73651	3.25345	3.81253	3.53522	4.11354	3.76109	4.40211	3.02613	3.49206	3.68752	5.41696
100128890	23.3957	11.6965	5.70779	4.16085	4.69669	7.42128	22.5353	9.20378	13.1428	2.79743	9.43534	7.95554	4.82285	14.3169	10.6815	8.35951	10.7652	6.14635	12.0272	5.34586	6.38952	7.39067	12.4838	7.50421	3.13079	4.96506	6.85319	16.2284	5.40546	15.4745	9.31694	12.3426	6.29875	10.0225	8.09591	7.04615	10.9723	6.27773	4.67073	7.203
100128893	4.79893	6.08294	6.2748	5.37336	7.6487	5.89467	4.65279	6.8281	5.08481	5.58636	5.33816	7.17673	4.10724	4.83577	6.24968	4.98232	6.23488	4.63543	4.18639	3.96196	5.03282	4.54009	4.64195	3.995	4.67481	4.81968	4.51729	5.16698	5.33182	5.4809	5.09776	4.05812	4.52984	6.40367	3.69254	3.78506	4.00111	7.37167	4.95842	5.05226
100128905	8.0663	4.58304	4.66569	7.21094	4.92409	4.52993	3.93033	11.4252	9.02953	5.8476	7.83835	7.17471	3.45179	4.16206	4.40627	4.31036	5.58878	6.88798	5.43329	4.12791	5.10342	5.41608	8.47713	5.14504	6.03383	8.07476	4.42145	4.80957	5.14911	4.74789	4.9791	3.83045	6.18508	5.50218	6.42583	6.39929	7.43467	5.35543	8.38574	7.84871
100128908	6.6307	8.60295	4.8697	9.0115	12.5831	6.19019	7.9682	7.25219	9.21707	8.08862	8.50247	7.89085	8.18032	6.08989	8.44096	5.99745	8.81709	8.20768	7.56943	7.77786	7.5193	10.4519	6.8429	9.51065	7.32792	6.73471	6.46005	6.22121	9.21001	9.09745	8.92839	10.2053	8.64974	6.97306	7.91078	11.7239	9.36881	11.2322	7.48347	7.34517
100128927	8.11393	4.89893	8.47878	5.59994	4.90418	6.88632	7.72923	4.24404	6.8648	6.72626	9.42602	7.32404	5.57982	6.32692	12.5753	12.664	6.32479	6.90544	7.03116	5.69866	10.7107	6.2148	5.92785	5.9346	6.00264	6.50824	13.2678	4.88638	5.07164	9.38736	7.54359	6.04955	7.38827	6.94036	9.4352	5.66853	6.27414	4.37916	6.75338	8.02809
100128946	11.3192	11.0924	9.54568	9.00659	8.07765	8.14418	10.3056	9.78435	9.33502	8.91593	8.99587	8.05205	7.58582	8.50729	8.00446	6.72795	10.8628	11.6687	8.35929	8.33548	7.05943	7.90392	8.37009	6.936	7.03707	9.59649	8.81161	7.83327	9.65012	8.72433	12.1538	7.18047	8.13493	9.23848	11.2428	7.45267	7.06398	7.91869	8.06249	8.08388
100128977	3.31029	2.94127	2.91503	3.66959	3.31342	2.44769	3.41539	3.78701	4.41787	2.53644	3.48861	3.22301	2.75101	3.16723	3.50315	2.87447	2.63014	3.78583	2.82107	3.02336	3.38276	2.86595	3.30682	2.70971	3.02045	2.95554	2.54315	2.77572	2.58953	2.81906	3.72542	3.48085	2.64489	2.76876	3.05725	2.76706	3.19796	3.05898	2.74366	3.55212
100128993	11.0692	19.3208	7.83708	8.17526	14.729	12.5737	8.85673	11.8248	16.1153	11.3205	12.2838	15.8111	10.5538	12.6973	6.55218	15.0252	55.2976	24.7798	27.155	46.2637	37.6079	32.1985	45.2904	33.0598	46.9422	28.5671	22.9859	33.9746	37.6079	47.4011	31.859	21.7389	23.1697	61.6893	12.0431	11.8317	7.82417	9.69019	9.89621	24.5722
100128998	8.44323	18.3397	16.3825	8.9149	18.8754	5.9869	18.2499	12.8691	22.5934	17.7315	20.6018	18.6561	18.725	16.6619	13.6904	16.6457	33.5316	27.8417	19.1352	29.8528	20.9698	18.9169	17.961	19.619	15.0473	19.9838	22.1404	17.322	24.6696	23.4013	12.6635	20.3402	20.2072	17.2862	17.0651	27.1498	18.7718	16.6261	8.34316	42.1589
100129027	16.9739	16.8883	25.6675	18.9488	21.9163	16.9712	18.5324	18.3401	24.052	23.4607	28.1803	18.5886	12.9517	18.1922	23.2145	17.4732	22.2654	30.0648	22.193	23.3117	20.2564	23.2638	18.0073	21.7325	24.3218	21.4638	24.6707	24.8688	21.068	25.9843	25.0849	24.1076	22.5012	26.3546	24.7382	17.15	18.2611	19.9641	27.3131	35.0812
100129029	4.58222	7.12244	5.60852	9.81953	4.43261	7.45385	5.95354	7.19978	5.40633	6.16048	6.98056	7.80781	7.40873	7.2006	7.21387	5.14665	7.05681	7.14945	5.73833	5.48243	5.25791	5.67674	6.21624	5.88199	6.72579	6.60782	5.36328	4.84975	6.30566	5.17772	6.03244	7.0547	6.0191	6.39026	4.07586	5.45253	4.43229	7.89444	6.8488	7.24986
100129034	1524.82	1662.93	1716.64	1334.08	1241.65	1500.39	1246.39	1134.01	1383.97	1681.02	1454.28	1544.38	399.691	437.332	1667.04	1811.77	1310.06	1242.63	1406.11	1178.31	1223.73	1343.3	1223.05	1083.98	1340.33	1292.19	1319.17	1311.44	1159.61	941.273	1128.52	1472.02	1233.64	1287.82	1491.39	1243.2	1860.8	1701.93	1569.04	1735.04
100129046	5.69692	13.0191	11.6211	6.77916	13.6457	16.9027	13.0577	9.55427	7.90796	15.4274	9.26321	10.4433	9.6707	10.3135	14.0685	5.43629	16.9843	6.85539	11.129	15.0967	8.28407	11.4588	7.51746	5.92815	6.33623	11.1812	6.72062	12.449	15.2735	8.52164	7.57911	9.85853	9.89975	12.9879	14.0877	6.46879	10.06	5.28362	11.202	8.35212
100129055	3.66753	3.866	2.77485	3.50397	2.80009	2.73373	3.19027	3.75368	3.95895	3.04259	3.68488	3.47654	3.5622	3.42321	3.60694	3.4491	2.58871	2.52631	2.94886	2.99957	2.82444	3.08413	2.77953	3.14988	2.50183	2.45432	2.85526	2.51801	3.00358	3.53298	3.17285	2.50751	2.77029	2.77395	3.23225	2.97825	3.3506	2.69394	3.42343	2.66149
100129060	12.473	12.8703	20.3855	22.4262	17.5723	17.2616	19.2346	14.3918	19.1469	12.3734	13.6478	21.5312	10.603	27.1395	15.2829	17.4984	12.1775	13.6384	10.3738	22.06	14.1107	14.0679	13.496	10.3762	8.51502	9.12014	13.9256	13.8955	9.6306	11.3413	9.78901	11.2407	19.6155	13.7647	18.9798	13.8563	13.3606	13.4595	16.0234	16.3611
100129066	7.48174	6.43109	8.07328	7.69823	5.19131	5.13849	7.89311	6.3153	8.67427	5.24944	5.49703	8.11453	6.08796	5.58372	7.46514	5.24122	7.57261	6.85714	6.26346	6.68946	5.91219	6.2779	5.91894	5.33751	7.82669	7.03382	7.76424	8.11543	5.59175	5.25826	5.84924	7.15788	6.84415	6.55432	5.33812	7.18556	7.40246	7.28409	6.86446	7.12287
100129075	6.39511	9.94778	6.17182	6.70999	4.74687	8.16378	8.66555	4.25999	7.29783	7.85804	5.83737	5.64219	21.3471	10.0677	7.03046	6.52341	5.99752	8.3427	5.6626	5.61001	5.33083	6.6029	5.32437	5.54222	6.43238	5.12256	6.33008	6.37518	5.26408	6.49085	5.73426	4.81296	4.6352	6.04736	8.17327	5.0881	6.20311	12.4705	9.32156	6.78321
100129083	24.5314	20.3739	12.0086	16.478	11.0507	8.53339	8.46168	10.0049	13.4271	10.7543	14.0295	13.0068	15.2081	19.5242	24.7792	30.2529	7.26862	10.6475	12.7074	7.11894	6.88997	7.98726	7.34599	10.7504	9.58884	6.76634	10.1785	6.25978	7.55945	6.56459	5.95683	7.32745	10.13	6.49461	13.1005	10.6237	19.9803	18.5391	11.0015	19.2188
100129094	12.6207	6.14619	6.06866	6.7536	7.27709	11.5943	9.56358	18.4624	10.9437	9.99279	10.2059	15.3827	5.38086	18.6086	10.811	5.38962	6.61918	7.06931	8.48601	9.87317	5.63489	8.91033	12.5375	6.29553	9.68469	11.4969	5.89185	6.0898	8.02846	9.49546	13.8961	11.4127	14.8315	12.6068	7.65977	11.2251	12.194	7.57682	6.474	11.6612
100129098	5.77792	3.30111	5.43521	7.90121	4.49472	3.61388	3.88495	5.72846	5.39166	6.16498	6.39328	5.90662	3.93413	4.04274	5.62246	3.87725	4.08898	3.35948	5.05145	5.1064	4.65734	3.77507	5.55731	4.13719	5.08481	4.35312	4.16075	4.52043	3.86325	4.38915	3.51619	4.5031	4.60141	4.15379	4.6261	4.69643	4.77158	5.67405	4.58949	8.12217
100129128	5.48941	11.2379	11.272	15.3822	7.25172	31.7027	5.59027	26.2919	15.8545	12.8063	17.2507	15.8848	7.74867	10.8183	9.56173	4.98337	5.6176	9.33664	3.27652	3.20705	5.69957	7.7614	7.35252	12.0971	6.79808	11.2374	8.66469	6.09878	9.88196	16.611	10.5807	4.13735	4.26788	13.7654	15.2371	6.61626	5.5369	4.54189	7.30222	23.467
100129138	5.6187	6.97181	6.47926	4.96703	6.88038	5.68452	5.72701	5.35605	5.02376	4.02421	8.04493	6.44981	6.73139	6.4686	4.85571	4.32946	3.8943	3.82249	3.05934	6.96252	5.09577	5.51214	4.07581	5.98341	4.77894	5.75816	3.66509	3.66645	6.21234	4.80584	5.35151	4.64668	5.12997	3.86161	4.53493	3.34031	4.10131	6.34128	4.08299	5.08111
100129148	11.7562	13.909	7.9427	10.9475	16.6641	8.86276	9.33869	11.6447	12.048	13.5082	11.6116	7.65736	13.8918	9.10713	10.9072	13.8123	10.5934	7.69504	11.2728	13.899	7.14979	7.97031	12.9478	10.9799	8.44829	10.7755	9.76895	10.6299	8.43971	8.33675	8.63268	9.88525	9.4293	10.3191	13.4089	9.93254	7.62407	9.89181	9.63644	9.51655
100129175	3.7988	3.13962	2.80618	3.93902	2.69162	3.85088	2.9286	3.81715	4.32956	2.78766	3.2852	2.85784	3.20141	6.29245	3.58149	2.48584	3.27111	3.18696	3.22604	2.75954	3.48954	2.77281	3.87655	3.06455	3.88278	3.12772	3.34093	3.79104	3.32065	3.05454	4.06882	4.03038	5.27166	3.67884	2.70141	4.15797	2.93432	2.91478	3.01265	4.73079
100129195	19.0006	14.6828	10.9963	12.1053	11.5882	15.1233	15.1987	7.50857	8.08058	12.4263	14.1828	10.0877	13.8879	15.8313	12.4738	11.7705	10.1253	9.88739	8.55185	11.2567	8.40236	7.41533	11.2349	6.92826	6.09957	13.2333	8.28665	10.0261	13.502	7.43196	8.20379	10.289	11.8723	13.5702	10.2364	10.4644	16.3011	12.0397	7.8003	11.4425
100129196	11.8924	10.5343	12.2145	11.28	14.069	12.9614	12.0178	14.1515	12.2787	19.9848	15.694	9.61531	22.7786	9.58376	14.9186	12.57	12.8662	18.3635	12.2537	11.7079	12.6135	10.4239	8.62852	9.00463	10.5404	12.4423	13.5094	11.4579	12.3434	14.9405	11.2468	7.85536	11.6429	12.4985	9.4075	11.0286	9.79442	9.98104	15.9367	9.93222
100129203	7.9273	6.3156	11.6925	4.53406	6.7039	9.49371	4.38699	8.1704	19.2381	6.32457	6.27124	7.16812	89.4862	34.7175	8.15979	10.9983	6.26401	7.21206	11.8066	6.3156	7.54547	4.75356	3.89756	8.78038	5.04838	5.85694	7.5074	7.64277	10.9407	9.98347	8.0543	4.91185	4.99864	4.75356	9.70247	6.15533	5.68569	8.74143	8.7251	5.81386
100129213	4.67137	3.63022	3.26937	3.05053	4.69012	4.12739	3.5576	4.24061	4.5222	6.42634	4.21662	3.58298	3.59862	5.56157	4.64348	4.17763	5.34373	3.35206	3.24905	3.3365	2.89436	3.08681	2.69025	3.23966	3.5455	3.81203	3.07079	3.17165	4.8338	3.68913	3.79628	3.23707	4.94614	3.40589	3.72378	3.56992	3.98518	4.5513	4.2893	3.80484
100129215	8.11083	7.07635	10.8786	5.36029	7.26482	6.02848	6.98592	5.48349	4.78735	8.3848	10.3594	6.93493	9.61466	8.24008	7.73843	7.29394	10.7954	7.92738	8.91518	6.75224	7.247	9.46661	7.06971	7.27276	9.94541	10.9238	6.28402	10.9927	8.95697	6.18819	7.07878	5.95421	10.5515	7.40145	7.46711	4.26208	6.71208	6.18273	6.12445	10.2001
100129223	5.78506	5.91197	4.61117	4.80065	6.51469	4.9548	3.91415	4.70128	4.68163	5.29814	5.42389	4.62	6.03873	4.64807	5.49215	4.74878	4.78245	5.0875	4.75078	3.78128	4.63	4.13509	5.69689	4.97467	4.95298	5.35934	4.22985	4.2397	4.33787	4.68576	5.30849	5.67398	6.15748	5.69539	5.34763	4.55521	5.0003	4.5598	5.75849	4.24601
100129250	22.2189	25.8617	21.9565	16.1186	20.868	16.1125	18.2925	22.6711	19.2127	15.3442	12.7759	27.7096	18.6813	15.8658	11.6685	18.9718	9.93991	15.5651	15.4807	14.4184	15.3948	13.6105	18.5258	14.9283	17.0728	11.5135	11.9007	14.8042	16.6868	11.9676	15.0076	14.1542	15.8059	13.9204	18.8704	12.0634	25.199	22.0222	15.1926	27.5728
100129269	710.8	786.674	781.972	775.079	728.369	700.032	702.189	675.352	659.108	771.46	862.272	833.151	6.33877	13.9168	816.122	895.378	101.306	86.3288	70.8213	93.5653	85.5873	86.6004	102.513	112.955	81.9778	103.375	85.6865	78.061	85.086	91.7545	88.5982	81.0379	99.3279	101.805	706.869	781.789	721.964	774.744	753.167	818.424
100129271	4.45178	10.0895	8.29198	6.88572	4.35192	8.50883	7.36377	5.1098	6.90756	5.70492	5.84537	4.86065	6.39322	5.73747	5.72195	5.90613	3.77207	4.92154	6.25873	4.67457	6.6859	7.17632	9.70221	5.46196	5.23916	3.84366	4.45953	5.35703	5.70808	12.4921	4.06549	5.89185	4.4944	7.17665	3.77579	11.5409	4.96255	5.19444	5.94898	5.89706
100129316	6.4224	7.74436	5.74768	8.23041	7.94848	8.76528	8.03008	8.20925	11.2034	6.76268	10.6747	7.38738	7.51282	8.64443	8.97624	8.17188	6.51908	7.86371	6.08748	16.3344	8.06066	8.61962	7.0763	8.17858	9.03771	7.63812	8.51841	7.62169	10.5373	10.2989	6.96203	6.80004	7.42537	11.2359	8.25599	7.00353	8.4347	8.00068	8.47195	9.73076
100129345	2.71552	4.2717	3.39366	3.05713	2.43135	3.46636	4.56289	2.90429	2.9525	3.56926	3.84021	2.46998	2.45577	2.63946	4.41279	5.94548	2.28004	2.31792	2.22436	2.182	3.55751	2.80317	5.25103	3.20663	1.83285	2.69975	2.69393	2.59221	2.27779	5.39485	2.50786	2.80028	3.0389	2.32097	2.73784	2.93676	2.59142	2.7253	2.96014	2.30226
100129354	5.43901	5.98786	8.24461	5.32427	5.08548	6.01132	5.49241	5.97021	8.654	7.63837	5.34082	5.74163	5.84465	5.74802	5.107	8.48752	5.16332	7.99722	5.46994	6.45725	5.70472	4.98127	6.17486	10.6355	6.61839	5.97691	6.18411	5.68728	5.82177	8.51851	4.3042	6.08868	4.20973	8.51377	7.59711	6.5121	5.87865	5.86269	4.88451	6.00264
100129361	47.7099	35.2594	34.9692	41.0532	37.4923	23.4056	43.2782	24.9374	33.8907	47.034	33.364	32.3531	59.0925	42.3179	34.3291	30.6013	35.0326	25.6767	32.4509	34.1832	25.3847	30.0876	42.4535	40.2815	33.1493	35.2712	22.622	28.2683	39.7811	24.0876	22.6253	31.3849	40.7164	38.2764	45.7392	29.1798	38.575	42.4178	32.3468	30.293
100129385	3.25842	4.73533	3.75812	4.59813	5.09037	3.60773	4.00861	4.08158	3.7193	2.91766	3.65426	3.14033	3.77955	3.12499	5.11859	3.92376	3.21997	2.80155	3.48187	2.99709	3.33227	2.76884	2.84104	3.23939	2.9972	3.51855	3.01755	3.10836	3.11871	3.22334	2.78065	2.82722	3.38159	2.56478	3.19991	3.64031	3.24021	4.34202	2.8263	3.03801
100129387	71.2063	75.0636	75.7094	80.9622	88.3748	48.5378	63.7943	53.3077	62.0694	60.0957	71.6199	79.9471	88.2344	102.631	66.539	65.5912	73.0041	66.3946	62.5231	66.5091	66.046	65.3921	67.1141	90.2317	64.9996	74.4129	74.337	66.4439	52.827	51.5793	55.6851	61.0259	55.8869	51.6914	69.5686	66.2766	74.0298	65.4956	76.4818	56.0928
100129424	9.6588	6.74662	5.3875	8.60137	3.95454	6.63373	5.62408	5.23652	7.39249	5.24072	6.71817	10.0117	9.40185	5.25496	6.5095	7.67974	5.11619	5.37761	8.23072	7.6848	6.85122	7.14805	3.75703	6.98485	5.40241	7.21866	4.48633	4.99996	6.27013	6.58482	6.19838	4.91324	7.59482	13.0054	6.64681	4.3417	4.10912	3.80951	7.158	5.25539
100129427	10.8322	9.77274	9.26923	6.69699	6.66295	9.68157	7.68869	10.346	7.26244	7.48762	6.83838	7.34749	7.21189	7.6632	9.98958	4.89208	9.07608	7.70057	11.8179	6.68682	9.4651	8.2447	10.583	7.1718	10.7964	9.98167	6.31965	8.6527	8.02721	6.23764	6.44933	8.09896	8.49011	7.81855	6.72213	10.7313	7.65989	9.17874	7.87507	7.67606
100129434	16.8324	8.46502	10.2528	11.8769	6.88791	16.6778	8.85511	12.9068	11.183	18.7812	7.44716	7.4948	7.87166	6.06795	23.437	14.6386	8.27717	6.91511	8.87223	8.18315	7.53288	11.0627	5.1814	7.93167	11.2851	13.3204	6.91123	8.5297	8.25588	12.2839	11.9105	7.95421	7.65501	5.39714	15.7644	13.4906	13.9705	14.7273	11.776	8.50941
100129455	4.62797	3.95537	5.01484	3.80017	4.07761	5.39002	6.00651	4.316	4.60596	3.84044	5.0119	5.29458	4.60288	3.92506	4.63925	6.37703	4.55229	3.57206	3.90972	4.08771	5.85904	4.66645	3.90342	4.20649	3.36901	4.6943	4.49066	3.34489	4.85158	4.56225	4.71006	3.6603	4.43802	4.25106	4.06395	4.13182	5.04969	4.58994	4.04607	3.99005
100129460	7.0531	9.78204	6.51178	5.49645	6.98987	5.69788	6.73758	6.67419	6.2969	5.27984	5.65183	8.94288	6.58261	11.204	5.4489	7.02613	8.76577	5.477	5.3967	8.89176	10.9121	8.77406	6.30667	8.78056	6.69275	5.19615	5.60299	6.5671	5.43508	7.03288	5.95385	6.52813	6.04322	5.46355	8.06127	9.14549	6.46845	8.91354	5.96877	8.34981
100129461	8.53614	6.86428	7.78669	4.31759	7.15188	7.78817	6.12102	5.92731	4.45963	13.2647	6.48482	5.58236	10.333	5.36424	7.3608	4.61149	6.1006	10.441	8.39717	13.412	15.6431	9.42833	10.6077	6.08895	8.8455	8.94378	8.6099	4.92843	10.5891	6.16608	10.9746	8.43773	10.7694	7.07841	4.65679	4.85581	11.3454	14.4065	11.538	7.66527
100129464	2.6357	3.76653	2.6163	3.76085	3.74519	2.64455	3.3025	4.11513	2.85765	2.54332	3.73943	2.55605	3.80381	2.49761	3.51466	3.20338	4.68218	3.28187	2.49761	2.47353	3.45744	2.49873	3.73424	5.81521	4.46851	3.07989	7.42831	4.40262	3.94744	2.8196	3.52321	2.86433	2.64539	2.73639	3.12911	3.72084	4.32843	3.15955	2.77012	2.64667
100129473	8.1355	3.58743	3.95398	6.72659	4.6468	4.7818	5.5337	3.20286	3.43941	3.85383	5.04807	3.75829	4.11786	3.87512	2.88279	6.86873	4.15004	4.91403	5.98861	5.0101	5.69615	3.34926	5.9121	6.79686	4.69631	3.96173	5.02915	5.19079	4.32352	4.48935	4.23413	4.83912	5.06347	4.25713	4.85609	4.06037	3.61655	3.5623	6.02081	5.52484
100129476	9.60046	13.9822	6.6846	5.64171	6.48876	10.2402	6.08281	6.16331	6.04705	6.37828	4.22	4.80699	11.2366	5.40253	3.7554	7.47189	3.61525	4.18811	7.07668	5.75417	4.53724	4.26505	4.15047	4.36047	4.76839	6.98178	5.33632	7.69442	5.03329	7.17548	4.73415	5.17524	4.32845	10.2906	5.50736	5.89655	8.78023	7.13687	8.24195	8.22784
100129480	6.39385	5.10759	7.2022	4.21919	9.50944	4.2083	4.66603	3.8956	5.03221	4.50344	4.12228	7.08772	5.72613	7.20039	5.03743	4.92127	6.09605	5.60544	4.94286	4.77622	5.33504	4.77094	5.15637	5.61445	4.94249	6.86269	3.89581	4.36101	6.63056	5.07996	5.47145	5.82932	4.96328	4.45183	3.98807	5.82932	5.42969	6.96455	5.27294	4.81429
100129482	46.2398	34.7524	39.1978	33.8321	33.071	28.9232	50.855	38.4775	34.1677	43.2045	43.1195	37.8037	47.1883	65.693	46.6976	54.3331	38.3593	52.2116	69.3377	44.1519	55.1759	61.3052	42.5061	62.6666	49.9296	43.3163	62.1868	55.7013	39.9013	70.985	59.6605	35.2702	50.2728	46.7008	45.089	41.9576	38.6426	40.2702	47.36	29.0102
100129503	21.3643	16.3145	12.5706	18.7811	13.335	14.5416	16.7837	11.8861	19.8804	15.9655	19.2462	16.2278	10.3309	16.8196	15.231	13.5144	21.524	9.28717	12.441	16.1604	11.1243	12.5959	17.6209	9.97431	14.2554	14.4009	9.53784	15.0252	16.1323	14.1958	9.46926	17.2875	13.3949	14.1086	17.1456	11.967	14.9604	19.9722	11.9287	15.2629
100129516	10.5683	15.0028	15.5687	25.9923	8.74223	6.91355	20.735	12.0469	17.2156	17.6652	8.61623	14.376	25.3897	21.2069	9.23963	13.0565	16.813	13.575	10.6503	19.8847	8.90122	9.42373	16.6748	6.60396	11.0934	24.7162	14.1079	5.18901	8.00456	11.5332	15.147	12.1495	22.59	8.6579	11.0606	14.6573	14.7046	23.0824	22.2627	12.1034
100129518	4.25874	5.12517	15.2084	14.9628	21.3986	10.7447	14.5513	20.078	12.9763	9.87432	4.92817	22.5188	20.7738	19.0226	14.9861	6.96609	18.5232	17.2854	10.8606	18.7849	25.0316	16.678	27.7404	24.2337	20.656	21.8638	22.6156	8.58599	18.5465	29.5746	23.7982	9.48382	10.64	15.7816	10.8786	11.0946	17.9574	10.7548	14.4661	10.319
100129520	4.37175	4.80072	6.40653	6.92349	6.16949	4.13091	5.71171	4.24873	5.37331	3.83165	9.59878	5.23412	5.12617	4.28982	4.11833	4.75759	4.43988	4.38138	4.25861	4.07143	4.12192	3.84086	3.22017	4.18213	5.7129	3.81367	3.88343	3.37102	4.58875	4.44285	3.42894	3.72375	5.91905	4.80847	4.98257	5.47819	5.05273	3.79487	4.29093	6.82534
100129534	16.7071	22.817	14.8136	16.316	15.9873	20.497	13.8866	18.4687	17.8108	10.6373	9.73192	7.86569	13.5984	13.3226	18.5215	17.8932	10.3111	12.2907	11.981	14.138	13.5118	17.4502	16.1805	17.9838	12.1533	13.3456	14.3395	14.7248	14.4013	20.0276	14.1876	12.7018	15.4904	9.78126	14.9959	17.6196	12.8108	15.2966	13.2708	18.4517
100129543	13.3728	45.5952	66.052	27.505	32.6677	70.3101	27.1957	62.0874	67.0477	16.612	15.1349	16.2791	390.616	327.071	68.6596	46.5102	51.3634	150.002	142.457	68.8318	129.678	111.726	73.2642	158.221	102.98	66.479	159.345	118.981	73.3984	205.703	153.252	67.7065	86.5371	78.3124	17.3603	54.5752	74.317	30.85	24.9088	33.6514
100129550	23.9508	19.9499	32.0411	29.4631	30.2975	22.3121	20.9616	30.2271	36.4788	39.934	33.8948	37.0872	17.344	28.7569	20.3594	32.4613	32.4166	29.5544	29.9176	16.3691	24.6903	34.2578	23.0451	20.8767	27.4048	25.7714	19.7284	26.7156	18.7794	27.7137	30.5516	27.5322	24.077	20.6734	19.036	24.4522	16.5838	32.1125	33.8564	25.3659
100129583	4.66603	4.44179	4.0191	4.14036	3.50253	6.11544	4.28928	6.35277	4.29382	2.86054	4.4213	4.34143	5.39877	4.8457	3.588	3.80687	3.70825	4.161	4.79274	5.23624	4.13982	4.27587	4.94125	4.43328	5.68004	5.49556	5.37105	3.50985	4.08313	4.18066	5.77814	2.93706	3.41991	3.89782	4.2294	4.09279	3.57241	4.06579	3.77765	6.13858
100129597	3.60821	5.3845	4.52707	5.75743	3.7153	4.07316	5.63627	3.76179	3.742	4.32736	4.24797	3.97174	3.6507	3.50443	3.29611	4.37523	3.92532	3.54355	3.85609	3.14509	4.71913	3.28946	4.36891	4.37136	3.79889	3.381	3.93528	3.34937	4.16438	3.14021	3.06709	3.10991	3.20534	3.3082	4.60045	3.68926	3.8879	3.67288	3.66791	6.21834
100129603	3.88384	4.52936	3.89247	4.00784	4.88098	4.24232	4.14088	4.50416	3.87238	6.31657	4.09979	3.92711	4.28853	4.78757	4.86953	4.58077	5.4461	6.1303	4.02288	4.61325	4.65041	3.20715	5.66043	3.84351	4.65722	6.44959	4.99655	3.71532	5.6903	4.60803	6.96749	4.41558	4.39556	3.88764	4.95335	4.8249	3.88641	4.02346	6.02328	4.62383
100129617	5.61956	7.5343	8.26995	7.20931	8.73187	6.74968	8.72511	7.3235	6.832	9.77869	8.78846	5.84455	16.5619	16.0952	8.32207	9.20955	7.65638	6.01559	7.12257	9.4295	5.00433	9.43967	9.10166	8.53773	5.51237	11.782	8.24134	6.34924	7.6911	4.63713	5.22856	9.63589	12.2403	7.52475	4.57924	5.64854	7.95793	7.7837	7.30114	10.2411
100129620	4.69323	3.30085	4.06687	4.19926	4.54837	5.76652	3.56144	3.35967	5.06938	3.35656	3.39303	4.27034	3.80687	3.43893	3.60239	3.81365	3.6753	4.62875	4.97177	4.64474	5.70084	3.55957	4.02596	3.83044	3.63202	4.0123	5.54176	5.07854	5.63692	3.32608	3.86978	3.2075	3.91931	5.25985	5.02056	5.07646	3.58101	4.29575	3.82259	5.7662
100129636	3.6035	3.31326	3.87432	3.60459	4.77394	3.2903	3.74382	4.42644	4.15686	4.38165	4.67983	3.59838	3.80029	3.22923	4.64766	3.9382	4.10167	3.90178	3.5985	3.41079	4.02023	3.89454	3.0884	3.31835	3.93434	3.72449	4.22245	3.9481	3.48548	3.54615	2.86379	3.84949	3.87885	4.01681	3.86705	3.48652	3.38207	3.91914	3.64183	3.1979
100129637	22.7104	18.1903	22.8848	28.6799	12.0227	15.8682	14.8952	11.0465	11.687	22.4077	21.5461	15.7904	34.9783	35.0214	17.5745	16.0944	15.3301	17.2682	13.5692	23.6321	12.9847	17.4849	21.4575	20.3619	10.7499	15.1481	18.1095	15.3596	16.1025	15.4962	17.1141	24.5881	24.5707	16.2352	28.5671	10.3074	15.7229	16.0101	14.7047	9.98257
100129654	5.41836	5.38997	5.70659	4.13326	7.22782	4.30774	5.59035	4.51636	6.20722	4.94723	8.4091	5.89885	6.02998	6.60937	4.255	6.86764	4.66121	5.15893	5.72192	5.69879	4.45016	5.33726	4.20852	5.51126	4.68023	6.92479	5.49376	4.8791	5.85125	4.93016	6.12169	4.67252	4.38362	4.84916	5.88934	6.92404	5.74831	5.16135	5.28591	5.53367
100129662	2.68668	4.78358	4.03186	3.9041	3.97078	3.80592	5.05271	4.06003	2.94191	5.35951	3.63443	2.30417	2.80788	2.89962	3.69655	4.29815	3.96086	4.0798	4.11657	3.08713	6.65877	2.95375	3.0361	3.37219	4.076	2.30175	6.25263	4.1483	4.07723	3.65257	2.61338	3.65261	3.26682	3.23007	4.19603	4.31745	2.90256	6.11709	3.24547	4.67027
100129669	4.81752	3.41954	3.23964	3.75435	4.0843	4.70714	4.02871	2.95258	4.1027	3.69474	4.89391	4.34699	4.71391	4.11668	4.42007	3.76945	3.73304	4.56401	3.92875	4.05734	3.85439	3.55991	3.88208	4.66012	5.55731	4.79651	5.28832	3.90811	3.28014	3.70852	4.43965	3.84964	3.98181	4.38683	4.15056	3.37516	3.7944	5.04003	3.54016	4.43286
100129697	7.40656	9.4147	8.28343	9.64572	8.57735	9.21088	7.79061	10.7763	11.2416	9.43958	11.0611	7.5071	16.1556	12.634	10.0466	15.2839	10.3134	15.2323	10.4819	10.6454	10.6213	9.00197	8.00084	7.7153	10.175	11.6855	11.7449	16.5046	11.8892	12.375	8.34609	14.8503	7.6638	16.014	13.8233	12.0819	10.0882	11.5823	10.1103	15.0242
100129716	17.8704	16.7646	14.8089	14.4516	20.6217	10.7588	17.4428	12.8979	12.4325	20.7297	21.741	10.3114	15.9848	23.844	14.2919	16.9159	21.6241	16.4168	14.5382	21.3609	14.8709	13.0341	20.3958	20.5355	12.2382	18.1162	20.4533	14.4713	21.372	13.332	17.5193	24.0672	25.1461	21.8098	21.7039	11.8822	19.4983	16.1097	20.3989	16.1739
100129722	7.99554	4.76712	6.48797	8.1078	8.3872	12.2124	7.42296	8.06497	8.36367	6.07151	5.14226	7.65795	7.11611	9.27402	9.39318	6.04735	8.57844	10.1395	8.85008	12.9554	8.0084	9.53252	8.51064	8.6162	9.2448	10.3698	14.6068	13.195	6.23793	8.69426	9.27801	6.47925	12.9805	11.6369	9.34131	10.7516	6.73347	8.92771	7.76188	9.82084
100129726	8.75834	9.03382	7.70157	11.4411	7.88196	5.1187	9.58669	6.28888	4.94855	8.44985	8.58705	5.86201	17.2928	12.1662	13.1497	11.4461	11.1959	10.6597	10.0669	9.05194	8.4201	13.8871	10.5593	9.56061	9.55423	5.75133	9.75796	8.54414	8.96432	7.14259	6.96983	8.76899	8.60805	7.21188	6.62194	6.75624	7.26396	11.4203	6.13001	7.84328
100129781	6.82474	5.7737	7.92211	5.42313	5.74649	6.09014	5.49199	7.30419	9.59053	6.05948	6.69758	7.10779	6.03453	8.58786	7.05982	7.92211	6.65666	9.15798	6.92577	7.13948	6.55771	7.09014	6.64567	5.65402	8.0908	5.42915	6.62946	7.99839	8.93279	5.77382	9.1077	5.8312	7.81307	9.94888	7.19839	8.69814	7.32144	7.77842	6.61179	7.55437
100129792	3.93477	4.00724	3.64696	3.40442	4.23975	4.07627	4.36642	4.50243	4.02962	5.38801	3.5978	5.4079	3.96464	3.38864	4.12723	3.73916	4.83435	3.91403	3.80377	3.12976	4.01208	4.12209	5.72522	4.07001	4.4236	4.074	3.97396	3.82337	3.77283	3.95827	4.29652	4.11437	4.18254	3.61582	3.37127	4.37972	3.43544	4.28863	4.05621	4.09295
100129794	6.33096	3.6679	5.62818	4.21961	7.19655	3.67559	5.11489	7.80025	7.51054	6.66084	5.34859	5.67788	6.97391	4.66349	4.6483	4.49521	5.49019	4.1758	5.41843	4.35843	4.51683	5.26029	4.41867	4.99163	6.08749	4.44238	5.50727	5.69561	4.70632	4.77174	4.16295	5.19965	5.17571	4.79886	4.48407	5.73119	4.59592	4.49988	4.79097	5.38419
100129800	2.83057	3.97198	3.12074	3.95731	2.3461	3.27313	5.50969	7.79332	2.39126	2.70462	3.12292	2.57252	3.15934	2.27219	2.31456	4.07918	2.36418	2.40679	2.36752	2.22936	2.63238	2.69378	2.56655	2.5181	2.43406	2.61503	2.28923	2.14693	3.63365	3.52874	4.05048	2.34291	3.69844	2.91684	3.45723	2.48401	3.20569	2.70662	2.38217	3.00663
100129827	8.56406	4.7761	10.7452	11.9209	11.2404	9.25373	5.17758	11.9936	5.53432	5.14015	6.44813	5.18911	3.95349	5.57293	4.83018	4.59592	4.89994	5.11881	5.37984	4.11885	4.49516	5.08117	5.77035	5.21675	4.67705	7.35279	5.6028	5.3474	6.93343	5.18346	3.56513	4.15589	6.11637	4.6193	5.06696	7.75337	4.86537	7.56517	11.9049	5.97494
100129836	85.051	52.9452	36.2749	73.0148	19.6168	32.6253	66.8118	28.4346	38.2406	100.128	29.8476	43.3219	16.2096	21.5179	46.267	164.819	22.6493	12.4575	19.7098	19.0689	19.6168	20.7021	28.3771	19.2777	14.7821	26.3282	20.29	17.1297	14.6018	13.9178	15.0232	20.387	22.2854	18.0172	63.3679	35.7043	46.4326	83.1213	33.9966	34.9921
100129842	39.5384	41.4954	50.7369	27.4296	32.5591	36.5359	37.0546	30.3658	35.6239	54.1421	20.5593	31.89	46.3776	78.0321	64.1255	48.0887	27.9607	31.7968	41.6641	47.315	45.7383	42.478	36.8191	29.6135	33.5483	42.219	48.284	33.3536	33.2734	29.2301	42.6696	37.3556	39.36	39.9025	42.9346	23.4575	39.7628	40.9437	43.1323	30.3126
100129845	7.15072	5.49873	6.08872	4.92099	5.19357	8.92648	4.60719	4.11745	7.74058	5.0723	5.494	4.42579	4.57499	4.40164	5.90995	5.49509	5.28531	5.06541	4.35014	5.02555	5.8132	6.11586	6.32301	5.22325	5.24099	9.45572	4.65266	3.81084	4.03838	8.83692	4.22955	5.36052	7.91874	5.0237	4.49341	7.96758	3.93469	4.05183	3.51692	6.11104
100129858	9.18471	14.5602	8.33852	7.4681	12.068	9.59334	8.22363	12.5229	16.5623	8.74179	9.2192	9.30436	27.9554	21.5818	11.1923	9.03597	18.2519	23.5527	16.1981	21.7396	19.5946	14.6809	21.6033	16.3806	17.6524	14.307	23.1089	13.6819	23.9965	27.6899	34.2427	15.5411	13.5802	12.9261	8.79871	9.90587	10.5519	10.8653	9.43185	6.68663
100129917	28.697	35.4593	32.146	51.7249	40.4983	54.5633	22.4355	26.4929	40.7973	25.9624	38.9571	39.284	35.9273	45.4486	41.9593	29.25	55.0249	27.9998	35.7373	50.2486	24.3606	41.86	60.6121	36.3449	31.9037	35.3288	24.9647	26.6188	44.7844	21.6299	24.1695	33.3955	23.1283	42.5314	25.3338	31.6754	40.1987	29.7961	34.6931	22.7177
100129924	35.0644	17.9012	25.3879	27.5731	23.2439	23.3947	21.6522	37.3301	48.1921	19.8208	22.635	20.1469	20.5972	24.9897	23.7357	23.4522	15.2078	19.3865	15.2183	20.3554	14.7875	14.0378	15.3621	16.0529	14.0211	10.9284	21.2236	22.0303	11.3074	16.2926	21.7583	15.4542	14.8155	15.3258	25.3107	30.7893	20.1308	31.2249	28.2911	27.6006
100129931	5.36852	5.91278	5.1367	7.37654	9.94042	4.39618	7.06284	9.76485	9.19121	6.93636	7.39571	7.52655	7.18245	5.41417	8.24278	6.90197	6.68746	6.92592	5.89826	8.31484	8.88756	7.27881	6.30149	6.49955	8.39893	6.21835	8.37531	8.27194	5.48539	8.80089	5.32926	5.70786	8.6312	8.22514	5.75873	7.98588	4.8415	6.3109	6.79926	6.96734
100129935	4.90775	4.99265	5.28037	4.49563	6.20646	4.08054	4.48357	3.58635	4.08241	4.64925	3.5083	4.43963	3.73217	3.67139	4.82282	4.76	4.22588	3.09498	3.21708	4.2259	3.93506	2.9485	3.71813	3.44543	4.22552	4.28366	3.71541	4.13596	4.79157	4.04641	4.31995	4.2964	3.65106	3.75973	4.79157	3.80179	4.2597	5.04198	3.70092	3.19932
100129940	13.8491	7.18712	12.3865	11.2685	9.66908	12.7194	6.727	14.0823	22.3054	18.4621	16.6678	12.4038	11.1807	5.73747	9.58938	10.4583	23.7549	38.0184	34.0917	30.5024	47.735	36.8245	29.5271	39.8196	35.838	22.2734	44.2725	48.9821	36.5012	51.3417	75.4346	37.2968	38.9427	22.1221	8.9537	11.0684	14.1379	10.8155	11.1133	9.43253
100129961	22.9308	21.8673	26.9353	27.884	26.3417	24.9022	22.1266	16.699	20.4625	24.9692	25.0689	26.7249	42.6417	36.8892	29.8063	29.5159	38.9323	22.3186	25.6441	24.6852	24.6437	26.0598	27.6759	29.4527	23.2613	32.9974	31.5765	26.4774	34.5807	17.7705	27.2562	27.1672	34.0871	42.9043	25.7564	23.5618	23.4843	28.4391	30.3192	22.6717
100129973	6.42391	6.97137	6.07352	5.67005	8.31862	6.91256	4.29454	8.08813	5.68808	4.55635	5.61002	5.39269	4.10506	4.65285	5.69012	5.60712	5.66519	3.8572	5.58103	6.22167	5.40267	4.80758	5.24816	6.69999	3.70757	4.51399	7.94355	6.60947	4.56959	6.28879	5.02291	4.49261	4.0259	4.35202	5.88333	4.45407	5.14878	6.75624	6.22015	6.98553
100130015	9.69352	6.73095	10.1885	5.65963	7.94194	6.47943	9.6189	11.2884	6.30377	12.7197	13.8147	8.09903	6.30765	9.02	7.13317	9.55776	6.46269	10.105	6.74492	7.12719	8.0126	7.70473	7.69572	8.67535	6.95967	8.10135	6.98943	7.78233	9.78427	7.83219	6.44632	7.21798	6.22468	6.98489	7.30042	9.23223	7.91955	7.18848	10.3613	8.87892
100130017	3.57937	3.50641	3.55083	3.50641	3.33645	3.21757	3.48514	3.85551	3.31398	4.04596	3.94653	3.75376	3.511	3.56309	3.49671	6.07876	3.11567	3.25673	3.79525	3.54493	3.55808	3.59222	3.0059	2.86007	3.5605	3.71995	3.35805	2.59663	3.18186	3.59925	3.73272	2.55657	3.42823	3.59341	3.50389	3.86786	3.61043	4.03565	4.60558	4.10698
100130083	5.54209	7.27587	6.30128	4.96475	6.47001	4.47648	6.20202	3.03058	6.20792	4.60977	6.15888	4.97799	5.62519	5.00567	6.05048	5.412	5.8574	4.29388	5.0466	5.33456	3.52147	4.61101	6.0915	5.58144	6.81237	5.212	6.04606	6.09097	5.34644	6.64032	5.13646	5.98878	5.92453	7.42707	6.64592	4.68404	4.19231	4.44224	4.31863	6.4297
100130093	22.7102	29.9401	24.0335	27.4938	16.3649	20.9942	29.5832	22.7983	24.8932	26.5875	26.4499	24.8448	20.1211	18.5131	22.2792	32.853	16.1851	19.4493	13.1867	21.2799	19.5867	19.708	15.7996	20.168	17.9001	19.998	14.0337	19.0012	12.9816	15.6402	23.3554	16.8913	14.705	11.2729	26.2518	28.6903	15.8944	19.2652	20.777	23.5039
100130097	3.47958	3.93145	3.57875	3.54195	5.32313	4.32363	4.2102	4.65454	3.93828	3.79152	3.41769	3.17567	4.90289	4.31771	4.21306	5.69978	7.38313	5.17761	3.87132	3.73534	5.30891	3.75597	4.88194	4.61582	3.15608	2.94816	3.83582	4.01817	4.509	3.7595	3.85094	5.10074	4.59917	4.06596	3.14002	3.60409	4.0231	3.24978	2.88401	3.03865
100130100	3.44471	3.68291	4.80883	3.61008	3.09134	4.94501	3.36418	5.19301	4.9855	4.63608	3.96106	3.54775	4.30343	3.67415	4.25311	4.65364	3.42655	2.96658	3.40918	4.52441	4.44471	3.46196	4.36031	4.32543	5.8445	3.43644	3.33016	4.67858	3.09251	3.81978	2.79596	3.55442	5.06271	4.59968	4.83649	3.15552	3.14722	4.52696	2.96943	3.23944
100130111	6.93696	6.09705	6.9034	6.38624	7.26471	6.78291	5.9258	6.57523	5.20196	5.6635	6.08857	6.43192	5.75849	6.42146	5.09849	6.16729	6.07773	5.78013	7.0851	5.31504	5.51918	5.62059	5.49487	5.72456	4.7794	6.72547	5.66579	6.59651	4.43912	5.78702	5.56571	4.92877	5.93843	6.1968	6.86758	5.53114	5.90372	5.46864	5.63944	6.33295
100130148	5.47349	5.55215	4.93996	6.16717	5.1494	5.15175	5.84078	4.19654	5.30688	5.21702	5.65498	4.28442	4.78122	5.2246	6.43599	5.77145	4.50271	5.38775	4.41117	4.55469	4.1158	5.17205	4.63759	4.67073	5.64217	6.42331	5.21015	4.87247	4.39707	4.52869	4.36264	5.01838	6.88749	5.89094	6.90634	6.21343	5.28989	6.32616	5.56513	5.53655
100130155	4.67911	3.46668	4.25129	5.55159	4.84465	5.77461	4.97548	4.73969	7.84381	6.47266	4.62313	4.69734	6.22635	6.70383	3.84829	5.05294	4.13728	3.5142	5.04581	3.81301	4.93683	4.62062	4.53914	3.87212	4.41103	4.96392	5.11087	6.35077	4.4451	3.75923	5.50894	4.29778	3.56033	4.76259	5.58718	4.87812	5.50776	4.54	6.84422	4.10811
100130197	6.93352	9.20888	7.13801	7.09225	6.81902	5.1113	7.51735	7.40676	7.45876	5.67706	10.1176	6.98701	7.45426	6.75069	12.0884	5.83729	6.22907	6.51941	6.77295	8.45142	6.32789	6.42192	6.75037	6.96744	6.99456	7.74321	7.55537	7.06827	6.20679	5.61915	5.99661	6.6934	6.89764	10.0244	5.52184	6.09576	6.44674	5.86628	8.30389	5.87145
100130231	9.665	5.58427	5.64492	8.37928	4.98191	7.45576	7.20436	6.94756	6.49052	5.48438	10.0259	5.20056	4.43932	5.39275	6.17113	6.56681	8.39147	5.46282	6.3648	7.10137	4.54881	5.16784	8.99467	4.76544	4.0211	4.71686	4.25837	8.83565	6.2877	4.94888	6.66756	9.84261	7.07731	6.81691	6.02192	6.61028	9.20112	11.687	4.69465	8.09736
100130238	4.04016	4.26933	4.25486	4.45464	3.92899	4.34477	3.97572	4.69866	4.48181	3.74876	4.382	5.11814	4.7281	3.50533	3.20275	3.75984	4.1292	4.36857	3.84858	5.42442	4.00271	4.60773	4.46233	4.00851	3.19787	5.74136	4.04578	4.2915	4.01663	3.75036	4.73597	5.45665	4.44598	4.12823	4.43735	5.17013	5.31833	5.28825	6.43336	4.15866
100130249	4.54587	5.30822	7.94472	6.07903	4.90907	4.9828	7.75595	6.91019	5.01992	4.84881	4.7223	6.44145	5.65814	4.78008	4.16192	4.36775	5.36465	4.50676	2.78358	5.33332	6.08028	5.12885	7.03906	4.32325	4.7547	4.95119	6.9943	6.31952	6.65408	4.80493	4.49619	5.02284	4.70525	5.11924	7.8187	3.80736	7.01977	5.23258	5.84658	5.99911
100130256	3.875	3.09525	3.93196	3.66871	4.67248	3.05029	4.50289	3.56015	3.47027	3.74176	3.76946	3.93953	5.0918	5.01971	3.85908	4.46998	3.63784	2.94867	3.87099	6.03999	3.29539	4.94292	3.67444	3.7147	3.11261	4.30634	3.88115	4.10461	3.03696	5.497	3.36567	4.72713	3.73633	4.40108	3.69105	3.88246	3.70719	3.91607	4.83751	4.14741
100130264	3.22418	2.97977	2.76189	3.17312	3.2755	2.94419	4.54573	3.11636	3.18389	4.65699	3.67255	3.07517	2.75876	3.09925	2.75097	2.98981	3.5863	3.16435	3.58947	3.21397	3.26457	3.01756	2.72851	3.10952	3.59105	5.60337	2.30792	3.30785	3.68076	3.41108	2.71819	3.13804	3.43939	2.92542	3.40639	3.38679	2.77726	2.8641	3.09246	3.34209
100130274	6.58694	6.98959	7.70936	6.71631	8.41312	11.0725	11.8969	8.94023	9.26414	6.26737	12.6672	7.2999	6.79128	8.84641	13.9359	5.67939	13.9072	8.90752	6.41521	9.43113	9.46553	8.18477	10.513	8.26884	10.3559	8.07552	8.2062	12.4334	8.04548	8.16404	7.7425	8.91507	8.28773	7.78657	9.35335	9.62081	9.54795	10.4899	9.05227	7.63973
100130275	5.66144	5.57696	7.17322	8.68179	7.81375	7.95183	5.95808	7.81885	7.10942	5.65229	8.43365	19.8302	7.45585	8.23864	9.5954	8.77871	6.56567	9.77419	6.43515	7.17501	9.8167	7.81966	9.75319	10.8563	6.62781	5.64581	9.69159	9.55275	8.56436	6.39511	8.25648	10.8675	7.44633	5.69984	7.98757	14.8307	8.38313	7.25624	9.57836	7.42066
100130285	22.399	18.994	24.2234	33.8235	24.9725	25.9772	19.3139	27.6065	19.1157	28.6788	28.7964	28.4493	19.7416	24.1715	26.6215	22.2889	29.3257	31.8337	26.6912	38.728	23.2698	29.618	19.5838	25.7429	24.184	38.463	31.6132	44.0603	32.0903	28.2312	27.3122	27.4323	21.5343	44.204	24.4943	37.8124	30.312	25.4618	29.8623	32.9349
100130298	3.39189	6.50148	5.64313	3.65577	3.14063	3.87581	3.92616	3.6077	3.60623	4.47212	4.66968	6.09772	3.67149	3.74643	3.55016	4.92738	2.77976	5.08111	4.03876	3.54615	3.39907	3.67979	3.28168	4.67358	4.05147	4.37395	4.14493	4.09038	4.6166	2.8744	4.11484	3.27622	4.04836	6.3374	5.84759	3.30383	6.69532	4.52095	4.45551	5.84437
100130301	4.18784	3.27539	3.93031	3.61941	4.18907	3.94917	2.9717	3.43305	3.57811	3.78956	4.06069	3.50514	3.63081	3.43923	3.89539	3.02594	3.97398	3.87451	5.09155	4.24217	3.76027	2.91583	3.41657	7.80813	4.81686	3.64225	4.0607	3.68273	3.90977	4.81404	4.41538	4.68965	4.01617	4.91094	4.91441	4.01866	3.0404	3.6646	4.01232	3.72331
100130302	4.69545	13.3596	8.20698	9.1851	11.9402	6.15515	5.37309	7.64848	8.92979	6.87907	8.4591	9.52812	14.1929	6.32408	5.53923	5.14909	8.06611	7.16846	8.15254	9.26527	10.127	7.07938	12.9047	7.11399	6.20791	5.69663	8.74878	8.87658	5.04325	9.34217	5.62355	7.24728	8.99083	5.14734	6.28364	11.0757	8.5692	6.46312	8.75144	6.64893
100130311	4.40631	8.99714	4.3328	5.278	4.5054	5.60587	6.40241	4.08745	8.05922	5.59789	5.13029	10.6682	5.86347	6.96455	4.63971	6.54439	4.42123	7.10292	6.10832	5.75557	5.0708	5.79219	6.16346	9.97938	5.05415	4.65385	8.06866	8.43625	4.52978	6.35208	5.60854	5.33527	3.66525	4.02335	5.29061	8.88751	5.3586	5.95764	5.72622	9.85003
100130331	4.88787	5.29812	5.72473	6.25773	5.70227	6.14049	6.38218	6.19524	5.88325	6.23615	5.49038	7.65431	6.15613	6.28398	6.03884	7.05083	4.77991	5.30492	5.51367	5.99998	5.78057	6.23905	5.91576	5.59063	7.94267	5.64305	6.27002	7.3078	6.49349	6.0084	6.10921	5.75647	6.49374	6.13008	5.82436	6.47095	6.77737	6.25687	5.36188	7.92807
100130342	4.47715	3.72116	3.81861	4.73181	6.64844	4.71553	4.42425	5.74605	3.90962	5.23672	3.5117	4.21462	3.76675	3.7222	4.69383	5.22047	3.75232	3.33764	3.22963	4.74228	3.31975	3.64595	4.67257	3.65096	4.29091	4.17492	3.70882	3.57328	3.81438	6.07075	3.30302	4.17629	3.17518	4.25082	5.18428	3.60341	3.36352	3.23396	3.40886	3.73046
100130348	11.6224	6.77939	12.3405	7.72452	5.79601	5.98694	4.68813	8.0319	8.59311	9.12338	5.47795	5.59991	6.60034	8.64952	5.92604	8.25155	5.80569	5.46833	5.39068	4.56173	7.50345	5.09797	6.76421	5.95869	7.9141	11.3156	6.97401	5.32913	7.65663	6.59049	5.95043	8.06773	7.104	6.64623	6.29751	7.44426	5.36357	7.60372	8.05362	11.7976
100130357	4.04302	4.00196	3.85518	5.44677	8.11354	4.78851	4.17534	4.54864	3.56175	4.4676	4.58652	4.09061	5.59292	4.42125	3.67217	3.96635	3.0481	3.94534	4.80636	6.67234	5.89541	10.901	6.41753	5.72295	4.17017	3.86184	5.13319	6.53958	6.5304	9.35762	4.96907	4.12564	4.73732	3.71184	3.73478	8.07086	4.32172	6.44811	4.6532	4.7888
100130370	11.2052	16.4069	13.2075	12.1734	12.6213	8.86151	16.9115	15.7804	14.2248	11.2333	9.8417	13.8171	8.78623	14.24	12.2047	13.2676	12.0482	13.6583	14.4878	10.7269	18.583	15.9084	13.6145	15.2469	11.3414	8.1683	13.8878	16.005	13.8582	16.5211	13.8395	8.5931	11.0089	10.5231	13.1239	18.4717	10.7508	15.3261	14.422	11.2811
100130373	5.11099	5.07482	5.08827	4.02993	4.2731	3.66079	3.83469	3.61504	6.05677	3.78196	4.50581	3.79337	4.16766	3.71329	4.99652	6.40049	4.32043	6.13661	4.90266	5.58439	5.98659	4.63596	4.98754	4.94197	5.03283	5.09324	5.69131	6.89394	4.31152	4.32917	5.96881	4.45031	5.68587	5.13294	4.74401	4.12624	5.56031	5.11886	8.51962	4.77573
100130386	8.92622	7.88968	7.27983	6.97779	6.57747	4.87296	6.72529	4.21083	5.92231	10.1086	7.03205	7.1239	9.82188	7.44955	6.8198	4.87995	7.98678	8.43378	8.57266	7.56483	4.71095	6.13602	5.78319	7.51963	8.88202	6.59254	4.63137	7.54037	9.46076	8.10183	8.37854	7.11729	6.13334	6.87921	5.61288	13.3097	4.47394	7.60687	6.42371	7.57533
100130417	4.06646	3.28452	3.89736	5.73253	5.12708	5.03196	2.93539	3.17333	6.68947	5.00142	4.70455	4.59363	5.13255	3.24918	3.5536	7.92996	2.82891	4.22984	3.81625	5.07742	2.93151	4.56014	4.54956	3.98355	5.12848	3.35403	4.91304	4.68293	3.14106	4.08658	3.00517	6.42788	5.54721	4.54789	4.39631	4.17921	2.47562	4.48654	7.62301	3.54723
100130418	18.9277	24.3461	12.5962	19.2155	24.1641	23.9892	30.4057	20.8602	13.366	17.0282	24.7056	20.3347	21.5797	32.5052	23.371	26.482	16.0542	21.6108	17.8745	10.7403	20.8879	24.1876	21.8212	28.0451	21.7591	24.6173	29.1192	26.2082	24.9523	19.1498	24.9947	13.7276	20.337	14.2822	22.234	14.3088	19.0809	18.9644	21.8209	17.0422
100130449	4.18855	4.33163	4.06537	4.0849	4.4895	3.38553	3.51053	4.01599	5.66702	4.82764	5.21861	3.94712	5.43232	4.52547	4.20593	3.33108	3.34973	3.16493	4.38506	5.85082	5.72739	5.98536	4.89063	2.94551	5.88799	4.66266	4.37801	4.26864	3.99683	4.68655	4.53454	5.75414	4.65312	3.93506	4.12708	4.58083	3.835	4.96722	3.15974	3.62337
100130451	3.01426	3.78206	3.49878	4.73931	3.62886	5.43424	9.22939	4.06577	4.14108	3.08733	3.72391	3.34694	7.92163	4.09349	3.0842	4.59592	2.49844	3.3306	4.72753	2.47598	4.42075	3.34694	4.97098	3.38469	4.42287	4.42102	2.76564	2.12351	5.64731	3.90405	2.59807	4.4051	2.41366	3.5587	3.56877	4.4779	2.56949	4.3295	3.42143	3.70268
100130452	4.98383	5.99806	5.08867	5.56071	6.60221	5.21398	5.6187	4.63082	4.97345	5.29249	4.9289	5.24677	3.6914	4.57136	4.07904	5.23426	5.90451	4.19906	3.48868	4.24475	3.32004	4.21563	4.65921	4.66066	4.26755	4.62335	4.23389	3.98948	5.15213	3.4994	4.52173	4.12632	4.40659	4.75316	3.16989	3.15682	3.35254	4.26067	3.87972	4.33299
100130458	6.7165	5.85993	10.2599	9.40431	6.04411	7.6101	10.4566	7.81794	5.77708	9.22939	7.46745	7.23011	7.00799	5.07282	6.93852	7.2679	8.19291	9.28466	7.7475	7.38834	6.7229	6.4094	8.8399	8.79681	9.8597	9.20777	6.23442	9.28245	6.41941	6.69913	11.1626	6.54734	6.93852	12.188	5.76598	7.06158	7.05886	5.72853	6.34161	6.57826
100130460	7.48521	4.11007	9.03286	3.79225	8.255	2.87372	3.12636	4.99196	2.48076	7.56545	2.68651	3.58766	3.22974	4.31052	8.61855	4.02437	8.66446	2.87891	2.45755	4.56592	14.3335	8.32423	5.01838	3.02562	3.21891	3.61582	3.11901	9.49216	4.66697	3.19913	5.04969	7.98628	4.95087	5.68866	3.76967	5.18	9.42395	7.87795	3.70092	6.34106
100130476	4.81258	3.55904	4.94342	3.8694	5.42196	5.50254	5.92171	8.34192	5.81781	3.77428	7.59903	4.57978	7.07929	4.08531	3.94215	5.13065	6.88924	5.98632	9.13042	12.5849	9.36234	5.99781	10.2856	9.48534	7.20682	7.89632	8.68486	5.65439	4.95916	7.75048	4.93559	4.69269	7.69239	13.2533	5.16727	7.53818	5.67922	5.22271	3.72037	5.83233
100130480	5.28665	6.73652	5.61313	6.09883	5.32545	5.64404	6.26598	5.07847	6.67235	8.02941	7.44951	5.45587	5.92999	6.39694	5.4366	4.91372	6.3621	6.13661	5.24697	4.90945	6.00676	6.17387	6.19708	4.45189	5.81761	7.30537	5.66813	6.50285	4.89009	7.20253	5.7147	4.8604	5.65968	7.30681	5.8235	5.41317	7.36729	6.71635	5.85675	5.96358
100130502	6.71903	5.97728	6.4928	4.84382	5.30473	4.8028	5.79824	7.29344	5.9781	4.61553	5.04068	5.51634	5.97327	16.7193	6.28301	6.60823	7.8982	5.80731	6.32272	5.27433	6.70608	5.75334	5.55707	6.37982	4.31236	5.81813	5.33243	9.85243	6.04903	4.85381	5.69093	6.71115	4.74181	5.70429	5.80998	4.77254	4.74082	6.98281	7.18426	6.11511
100130519	8.19133	10.4417	7.79424	9.15083	8.63139	10.5735	9.83951	8.76234	5.85564	8.33812	10.7651	8.7327	12.0786	5.80289	8.65915	7.12391	6.62258	8.60967	10.3168	9.50177	11.8039	8.18707	9.81104	16.6658	11.2951	13.3611	12.4537	9.3975	7.04822	20.9656	15.517	9.29402	10.1462	15.9128	7.4974	7.27719	10.1101	9.51423	8.68643	8.19382
100130520	4.31885	5.35321	4.57617	5.49234	9.5365	5.07854	4.70677	4.99325	3.60422	5.74014	3.99465	8.47313	5.18482	4.67211	5.63841	6.59257	8.72426	5.08802	4.89425	5.08744	4.42173	5.17812	5.50543	5.32687	4.43376	6.34087	5.14564	4.81806	5.90134	5.59344	4.35633	4.47812	4.25693	4.77786	5.11967	5.12721	7.1751	5.03386	4.95879	5.96863
100130522	13.0652	14.5726	19.1062	13.1589	12.2617	11.6678	12.8815	12.79	14.1698	8.35181	10.9798	9.37033	12.0407	21.8	19.8479	14.0862	10.2389	9.29956	14.8929	12.3944	9.48171	16.0969	13.1563	10.2863	13.1907	10.1977	11.9289	14.3893	11.0381	16.0186	13.024	14.9221	8.37897	11.789	12.3415	12.8138	11.4584	14.1563	11.3805	22.612
100130539	6.32192	6.0948	5.57065	7.62517	7.07643	5.36433	6.09449	5.07129	6.9567	8.45353	4.13728	4.46878	5.93891	5.88046	4.06039	6.06789	4.98095	6.64789	4.81986	5.77911	7.88858	6.63288	5.3167	3.96479	5.51365	4.82945	6.0498	6.93289	4.97234	5.55137	5.25187	5.36558	6.37328	6.00465	6.44477	5.45857	6.75632	4.14252	5.38398	4.77015
100130548	6.81753	6.17823	6.61842	6.07566	4.30308	6.27649	5.94525	4.30659	6.14171	6.40342	3.94033	4.91993	11.8619	4.65701	6.08841	9.03067	6.44975	4.4075	6.00713	3.72606	5.28748	4.35881	6.66218	7.41352	4.84368	5.72518	5.12616	5.8939	5.16627	5.12869	6.4741	3.88874	5.19352	7.40167	5.22278	5.78869	5.07453	5.19056	5.51717	7.49274
100130557	112.56	133.194	189.392	100.265	201.34	162.99	105.758	173.606	175.351	130.054	157.8	137.893	325.031	251.651	150.365	131.337	224.5	200.157	228.607	272.996	245.633	265.776	232.32	322.511	245.017	219.476	220.626	227.208	256.034	187.865	178.558	220.281	294.335	244.883	102.075	173.487	158.579	117.508	178.028	148.061
100130581	18.2149	23.2504	14.2227	17.8112	18.6169	18.6764	26.3571	23.583	21.5384	33.3538	21.8032	20.0271	18.6922	26.5438	28.5274	44.7921	28.0687	22.4	24.7672	23.3102	26.9764	23.1155	22.2372	19.6395	29.8721	17.3887	20.9458	25.1896	21.41	22.7646	29.7693	22.6247	25.6937	22.0131	24.2127	20.925	21.1707	19.1418	16.2852	17.9421
100130587	3.90718	2.94957	5.5457	7.11136	6.89707	7.14882	7.41182	5.69113	4.59738	5.73109	4.05873	3.63697	4.23391	5.25387	4.38694	6.01942	5.4069	6.41293	4.41324	4.26214	6.8352	5.05944	4.11359	5.4998	5.36611	5.27669	6.04823	5.42908	4.6914	4.28283	6.87483	5.0977	5.20009	6.24723	6.37629	4.90341	5.78238	3.74757	5.18814	4.23712
100130613	29.0327	35.2946	47.5223	26.6002	20.4911	35.4941	35.3462	26.4803	23.8545	29.8055	14.751	17.2272	6.63426	6.92638	50.5088	35.4078	9.34552	11.8925	9.37127	14.4457	15.6715	7.10159	9.22272	12.7381	9.48913	14.9841	12.3511	10.2096	10.9668	8.61452	7.66978	8.89491	17.1053	13.8839	34.4287	32.2923	34.9503	36.4024	31.1594	30.0392
100130673	5.55105	4.74534	4.35919	4.92397	6.91254	4.61571	6.20386	4.27467	3.27136	6.92576	4.57587	5.22244	4.80154	3.12642	4.95008	3.93528	3.79075	5.29269	3.55435	6.13924	4.61293	3.4206	4.29139	4.45475	3.99067	4.90536	3.94203	4.546	4.152	3.50214	3.72094	3.21242	5.34323	4.82012	3.35205	6.43659	4.41907	3.99071	5.76075	4.6299
100130691	36.9167	15.2746	18.1539	22.7683	19.2969	19.1308	19.085	13.063	15.7409	26.9776	14.6797	16.0377	45.0298	46.2318	18.5108	24.5981	19.9228	28.5667	29.3714	22.2396	21.953	25.0985	23.058	25.1091	19.6696	20.6529	22.4741	24.0654	18.8445	24.5265	29.6919	23.8027	29.125	23.6685	18.1867	16.4682	17.0957	27.6879	16.4163	16.1717
100130698	6.09409	5.18741	4.70667	6.71966	6.21533	8.65259	6.09082	7.72819	5.57166	3.93028	5.87838	4.92527	15.152	21.098	8.35253	5.86916	4.80598	4.22167	5.9	5.38456	3.96934	4.10659	4.27897	4.5706	3.49948	5.1972	4.41896	5.28341	5.69056	5.2281	3.70918	6.40219	4.2184	4.33194	5.78605	4.22959	4.37548	5.60965	5.47385	5.05146
100130700	11.5659	8.00317	8.81206	8.68976	8.00942	5.55261	5.75054	7.69058	9.07077	11.5956	10.218	7.60293	8.17201	6.27766	8.06693	7.73387	5.77329	5.84486	9.27893	7.9626	11.7487	6.53423	6.1968	6.41526	6.8997	5.62554	5.19742	8.59706	5.95477	9.48419	8.32098	6.73874	7.42901	6.01902	10.1555	7.31932	7.67331	7.33196	9.92467	10.9292
100130705	12.2156	12.5299	11.1037	18.3349	6.79174	5.68363	12.5098	10.6549	8.06767	14.1404	18.8665	23.9114	9.11022	5.5339	10.9902	10.4606	9.03355	11.2078	16.0913	17.1668	10.2279	12.3482	9.63363	14.7756	11.4174	9.27854	8.5632	11.557	11.0559	6.64413	10.383	14.5932	10.7669	11.8966	15.4724	10.2032	11.8873	16.0067	16.3219	22.1679
100130717	8.99138	8.63522	10.3457	10.0021	9.34282	6.25783	8.46254	9.20097	7.75163	7.16647	8.04689	8.51213	9.00244	6.60779	7.65271	10.5846	10.9179	11.5202	11.9244	11.6482	11.6843	12.7162	9.77694	10.5223	9.62145	11.7674	10.5583	9.84293	9.68732	12.8262	12.4883	9.09618	15.0255	8.60562	12.0236	7.63402	9.91433	9.58452	12.3769	9.19342
100130733	4.375	7.36997	6.11544	5.70442	12.7439	16.2215	6.64025	7.83256	5.27785	11.1755	7.28985	7.57564	13.8106	17.0069	6.07305	7.88832	14.3873	13.3469	11.9773	17.3029	10.3162	10.7399	10.9711	8.02764	10.9209	9.45674	10.2643	7.59306	8.39407	10.1665	6.82071	5.62435	9.52389	15.9583	6.86629	6.96795	8.49101	9.63176	8.94573	8.18008
100130742	35.7975	20.0161	20.9981	32.605	27.7863	17.773	38.5333	21.8495	19.663	25.9434	25.779	21.0259	9.92998	16.4223	20.6319	23.7117	19.8094	15.6599	16.4159	20.2605	10.2652	22.0316	26.6269	14.4486	11.9064	21.0431	18.0573	16.8526	20.2365	16.5677	22.3962	17.9543	16.5821	19.3392	35.7081	17.3434	29.326	47.9547	25.1527	14.6711
100130771	5.24624	6.3505	7.88749	6.61349	10.7109	4.35429	10.8081	7.31872	7.5966	7.35383	6.02291	7.26136	6.29518	6.709	11.1886	6.70142	9.65565	6.34291	7.29813	10.6063	10.875	7.94371	8.94948	6.90522	6.87509	6.25354	8.33547	10.8184	4.89059	6.40795	10.6099	7.48925	7.4084	7.67435	5.9092	12.2593	7.45555	8.41852	6.57134	6.73842
100130776	24.6522	23.5539	33.4296	28.2899	18.8796	24.6877	23.8623	26.9345	28.6445	18.1909	26.0571	26.3853	22.8813	19.1398	22.6773	25.8836	33.2376	33.1572	33.9182	25.0485	32.9485	35.7121	35.0065	29.2799	39.5818	33.0946	31.5321	38.7736	31.5832	33.6763	27.3713	26.1321	33.3433	31.2776	29.0401	28.6882	24.506	24.9435	27.1376	27.9649
100130827	12.581	14.258	13.1867	7.01469	14.308	14.5368	13.5885	6.81241	8.86213	7.92098	12.5123	14.6536	7.16791	11.9416	14.4218	12.8958	17.5257	13.6404	13.8803	12.2878	13.7018	11.217	17.7422	13.623	13.943	13.3218	14.1677	11.5959	17.1611	25.6699	17.7641	9.12467	11.7599	15.0629	8.95384	19.3766	14.5132	13.4453	14.0459	21.4734
100130855	6.68462	5.55937	11.2296	4.10364	11.3048	7.82105	13.951	6.79679	6.94597	7.32135	5.06652	8.44833	13.0914	6.97391	17.07	8.1901	7.15187	9.06403	19.4146	9.64908	7.86746	11.321	10.1379	9.12152	4.95511	6.52628	6.09764	5.48566	9.88562	6.67088	12.5319	8.02713	13.4162	13.0183	8.6444	11.3311	7.42215	9.37702	9.81834	7.55642
100130872	4.37973	3.64482	4.0652	3.85131	4.84249	7.62099	4.85024	5.61966	9.58032	7.0619	6.21161	13.4563	7.82889	14.2013	4.2826	4.65416	16.2362	7.16183	4.44813	8.17609	4.27793	7.65847	18.1364	10.7438	5.66437	12.4259	5.27305	4.4209	10.3557	7.04158	5.53727	10.6537	7.17676	13.787	4.92809	9.11546	6.4686	6.87898	7.00293	6.12012
100130880	3.15306	4.23291	3.60115	4.17889	3.89813	3.03928	3.28669	4.8612	3.59344	6.76575	3.21397	3.31034	5.36701	5.88297	3.189	4.74625	3.283	3.28549	3.71508	3.15616	3.83927	3.48843	5.43188	3.01485	3.8655	3.61677	3.13465	4.05847	5.08437	3.51186	3.82785	3.25595	3.91495	3.8675	3.10905	3.51227	3.17837	3.20209	3.11752	3.15229
100130887	25.7748	35.7658	34.5653	22.2068	17.0087	36.1817	26.1472	27.1908	35.3276	25.3623	20.4965	20.5366	31.2015	44.5547	38.4073	20.0734	26.8405	38.7916	50.2111	30.066	32.8656	39.961	28.673	37.028	28.1936	28.9787	26.056	23.0317	34.7887	39.1345	37.9237	30.3667	23.0113	22.2419	20.648	22.6613	29.421	19.8726	26.5715	21.742
100130889	3.61952	4.83449	3.30419	4.26617	3.94188	4.72325	4.40729	3.95283	3.63147	3.94128	3.8504	4.07301	3.87845	4.35351	4.02997	2.99173	3.11858	3.89342	3.26102	3.34065	3.96166	3.88049	3.20446	2.63122	3.29603	3.65918	3.17942	3.61515	3.19056	3.65044	3.41252	3.51	3.03001	3.63029	4.08325	4.14251	3.27844	3.60274	2.9554	3.90287
100130890	94.8	84.1466	71.6065	91.7892	46.8042	68.9423	69.3621	41.9965	57.2621	115.247	74.0913	69.6676	55.6203	51.3201	87.0828	74.0598	43.8071	28.4373	30.8787	54.3012	40.1258	40.4154	42.2726	29.4996	35.8424	31.6008	30.6047	33.3002	38.2368	23.0918	22.7354	59.6931	55.4662	41.0991	89.7678	51.0342	55.3149	88.9762	63.8229	56.3685
100130894	17.2785	15.4985	15.6941	9.24592	7.86608	9.19879	11.0697	7.8729	11.0572	9.5584	10.1215	9.83343	8.05651	7.98425	10.087	12.7286	8.07673	13.8891	12.0861	14.392	11.3836	8.34907	10.5559	11.137	11.3745	9.42491	12.922	12.8316	10.7856	11.9454	11.9057	9.33483	10.1124	11.2652	8.6408	9.69971	9.52002	9.97438	11.0137	10.2566
100130899	4.71067	5.32234	9.62233	6.05505	5.23705	4.55521	7.48465	7.44709	4.25236	4.09792	4.26503	8.45779	6.24248	3.74023	5.87291	3.588	5.24012	5.1133	4.0087	5.37212	5.599	5.93294	4.60834	5.41272	5.07757	5.29459	5.82215	6.65173	4.88577	4.70639	3.69317	3.83641	6.42371	5.00846	3.78153	6.57588	5.02298	4.85554	4.07068	6.60707
100130933	3.54033	5.7393	4.24902	5.68472	3.05439	5.28511	6.10726	3.95963	6.66443	4.92202	4.19604	4.95016	6.87461	7.5074	4.6013	4.72074	4.83082	5.13857	4.23322	5.46475	4.86504	7.26225	4.59315	6.64153	5.18754	5.87897	4.34743	6.58119	5.69511	3.59491	5.18402	4.86244	4.59592	8.78791	7.885	8.66106	7.1989	5.59347	4.7457	5.44878
100130934	4.14354	3.74889	5.06655	4.02687	4.51026	3.17714	4.62348	9.47845	4.28376	3.26029	3.43033	5.01956	3.42585	3.17746	3.00961	3.78568	2.78991	3.09599	3.56421	3.37631	2.45434	2.51668	2.83528	2.70792	2.95703	2.70836	2.80005	2.48434	3.87884	2.98923	2.83959	2.71048	3.85008	3.57615	2.88468	9.7333	3.46917	3.56654	9.78382	4.33609
100130935	3.22147	6.01797	9.97855	3.14215	3.46071	8.33586	8.16712	10.7656	5.44878	3.5975	3.30451	8.81711	3.005	3.80295	4.42084	3.27867	8.2009	4.67547	3.15689	6.12379	4.30135	3.45152	3.85969	3.5907	3.86989	4.30733	4.73985	3.46492	3.61221	2.74538	3.94744	3.96226	4.6863	6.8326	8.1305	7.12945	3.8365	3.87977	3.30066	5.22823
100130938	8.29091	7.62734	4.91309	5.42085	6.28235	6.60513	5.96207	5.72276	10.5449	3.50288	6.70803	6.81562	3.11919	6.27644	5.39048	4.25893	5.32972	3.25871	3.77127	5.95823	4.67131	5.58159	4.80144	3.39334	4.14158	4.17149	5.49305	3.79072	4.88899	7.033	8.631	4.45659	5.33385	4.54111	6.75265	5.98012	6.66674	4.13586	6.12538	7.78404
100130950	14.2039	15.5803	10.078	17.4861	11.4095	12.4282	17.7862	9.20693	12.1905	10.058	10.1131	9.32419	9.05165	9.79581	17.2573	18.5889	6.69643	7.45344	7.31781	6.52072	10.1228	7.98919	6.97182	6.96022	5.26841	8.92375	6.7366	7.87462	5.5751	6.74817	7.25022	7.87408	5.35867	6.64978	8.57655	8.83619	13.9786	19.6699	9.72962	11.5998
100130954	3.26758	4.17276	4.65433	4.86868	6.18193	4.16137	4.01263	4.02309	4.632	4.0811	3.99127	3.4328	4.96796	4.82035	4.58088	6.44903	4.10619	4.9265	5.55709	4.6247	5.26189	5.05551	4.63657	4.96042	5.70207	3.31765	4.20476	5.86215	3.69758	4.03403	5.06663	4.18734	3.85983	5.44077	4.04836	8.70738	4.24657	4.69482	4.88725	5.89725
100130958	5.85887	4.37079	3.84891	3.90769	3.90129	4.48846	5.94525	3.85549	6.43192	7.95207	5.48911	7.17975	3.47534	3.85131	8.57074	5.63195	5.44081	3.6174	4.99761	6.26443	4.47745	5.9339	3.89296	5.06552	4.29085	6.54101	4.70135	4.10277	4.46159	4.69354	4.69322	4.6236	4.7702	4.76603	5.01786	4.43993	4.96543	4.53326	7.33773	5.76015
100130964	3.67686	2.744	3.11411	3.98448	5.65339	3.31881	3.67037	5.64735	3.27373	3.96958	4.22341	4.3844	3.98034	3.73551	2.89247	2.93395	3.38572	2.95642	3.05246	2.95355	2.80402	3.18666	3.6248	3.49355	3.31462	3.23056	3.25234	2.89316	3.06757	2.76251	3.56958	4.174	2.56561	3.10951	2.78288	3.08438	2.80277	3.24908	3.45496	2.82538
100130967	7.26988	4.67761	5.86764	6.29089	4.18592	6.11544	6.01847	6.09305	5.47095	4.96597	4.32134	6.02673	6.46159	11.1129	4.5537	4.72708	4.30437	5.12213	4.50744	3.79868	4.34451	4.28925	4.29574	3.96532	5.04267	6.21667	4.30131	3.68077	5.13542	3.95904	5.93351	5.05751	5.89544	5.50671	5.88278	4.29408	4.82352	5.36132	4.48368	5.12208
100130987	15.535	8.25399	13.4606	8.05774	14.3753	8.75248	11.8798	15.4684	15.2263	6.95008	10.3313	10.7755	8.67221	14.4882	8.39824	12.2087	9.22583	11.7235	8.25547	11.7548	11.1529	10.4979	8.20517	10.5495	8.04452	10.1766	8.49082	11.4015	9.7737	9.32267	10.1747	9.99012	9.48346	9.54102	11.4683	12.2635	10.0857	10.7855	9.08652	11.8231
100130988	3.38005	3.64475	2.82207	2.79862	3.20121	3.36427	4.34206	3.93947	3.61675	3.42587	4.09205	2.98541	2.80261	2.58341	3.02369	2.63123	2.88244	3.05019	2.96553	4.57431	3.23002	3.4587	3.16368	2.51949	2.98006	2.98351	3.22903	3.17244	3.25872	3.29503	2.58975	2.74931	3.47946	3.11856	3.23114	2.55215	3.24526	2.69311	3.29301	2.94295
100130992	17.6658	24.4064	12.0072	18.2251	15.0596	17.03	12.542	7.00193	10.9518	19.0564	21.9921	14.8546	23.5023	44.6889	20.8237	18.6945	19.1165	8.2885	10.389	23.0577	13.0452	11.7763	14.1756	16.8862	13.0422	23.6446	10.8311	13.6019	13.0544	11.4799	11.2143	14.2554	14.3768	9.42253	16.6978	14.9222	17.1274	16.2869	9.13717	12.7784
100131017	31.1987	29.1068	25.9006	29.3731	33.3939	22.6028	29.9775	25.1971	28.7352	30.4424	31.695	29.2667	27.1096	28.6509	28.0013	26.8325	27.2916	23.1362	26.2924	25.1023	21.7311	23.1649	21.3871	22.741	23.5497	23.3307	24.1867	22.2831	22.7969	24.6178	23.6548	22.6072	27.6231	27.835	30.5353	26.3111	30.0394	30.146	24.7871	23.7005
100131047	4.69567	3.78972	3.12026	4.32065	7.99756	3.00723	5.93226	3.27402	3.62129	5.24601	3.28747	3.68048	3.9808	3.13406	3.9734	3.79745	4.20981	3.62607	3.52929	3.26496	2.98656	3.22839	3.89212	3.48902	3.53714	4.92891	3.71247	3.09368	3.43623	4.55281	2.83205	3.55634	3.72962	2.92824	3.97509	2.73023	3.19351	3.62794	5.57876	3.42992
100131060	14.2	9.77746	8.89068	16.497	15.1491	7.27289	23.9705	12.4073	6.50488	22.2183	10.7247	13.4174	6.94313	7.27954	7.90558	14.9787	8.59179	7.25731	10.4438	10.1783	11.6404	8.40519	5.62961	7.89632	10.3604	6.94965	7.07381	12.9733	5.04742	7.25617	12.5524	9.69123	7.64024	13.6723	24.2199	9.55088	11.2638	21.0895	17.001	15.0543
100131067	13.9232	15.1763	18.0872	16.0434	16.7595	14.2912	18.501	11.148	15.8642	20.5331	13.6777	10.354	16.6811	26.4323	12.2958	17.5596	17.463	14.3303	16.0065	17.2531	18.8375	19.2483	17.6818	22.6419	17.2809	20.2249	15.8174	18.9513	13.9125	15.049	17.6529	14.6348	15.6927	17.3547	13.3904	15.8559	17.5162	20.1289	17.4238	17.6851
100131089	11.9865	22.9619	15.42	8.88214	23.0361	17.7979	12.7388	35.3659	16.5757	19.1084	16.2432	10.5086	22.4778	19.0836	22.8637	17.3996	22.3605	29.7918	32.4228	25.0632	22.8994	27.1132	22.4552	35.756	23.5763	17.4906	23.4372	39.1348	26.2122	43.3064	50.1341	22.0604	15.1486	17.4894	12.8073	13.9632	25.1701	18.95	20.8031	14.8273
100131094	16.1153	11.9388	11.5831	13.984	13.3266	10.3897	8.40483	10.7294	12.5395	14.1668	13.8988	13.2945	12.0225	8.34269	16.8664	17.4423	15.0193	13.996	13.9887	13.3773	10.8496	9.97165	15.9862	13.5656	12.9788	15.0681	11.0851	10.8709	8.83182	14.1563	12.0743	12.1636	14.7762	11.6072	10.7844	17.2317	15.5534	11.5875	17.2404	12.0591
100131096	44.0714	53.1764	49.7133	52.9289	41.3522	51.6799	41.9628	35.1317	34.9523	62.114	37.9307	34.3142	56.2487	56.1316	69.8582	77.0812	108.825	62.7921	58.197	153.501	97.9772	106.079	119.923	124.259	96.0516	104.362	73.3755	79.0882	123.207	95.8872	86.9101	189.92	126.701	118.191	56.1455	35.7916	64.654	51.9479	37.5277	65.1701
100131107	9.85789	31.3513	6.43725	10.0035	3.91816	20.1613	10.9968	3.53006	15.4725	8.14083	31.0826	25.5747	14.1436	12.5859	22.4279	11.2815	7.32714	13.4464	8.56887	15.6457	4.16289	14.0602	12.5377	15.6195	29.1218	13.5988	31.5982	11.887	43.0496	16.1233	4.45189	15.1678	19.4012	12.4703	9.37838	14.2369	16.4096	30.6384	12.6083	13.11
100131117	3.63213	3.6855	3.47052	3.97369	3.7921	3.61309	3.9152	3.78072	4.05794	5.04899	4.4796	3.58521	3.46471	4.80522	4.74847	4.27961	3.93792	3.7552	5.41825	3.43632	3.88099	2.96468	3.66856	7.45511	4.91668	3.08569	4.10005	3.32342	4.24022	3.37036	2.86924	3.63224	4.04836	3.74729	4.39836	3.80022	3.23811	2.95036	4.00589	3.60729
100131137	4.43792	4.12531	3.0901	4.81039	3.73324	3.90269	4.96213	3.51252	4.10053	4.824	4.39206	3.61117	4.10425	3.93816	4.0262	3.63914	3.82188	3.23185	3.88816	3.8526	5.26747	3.55115	3.48842	3.51616	3.40577	4.02	3.23409	3.62202	3.27776	4.37691	4.03164	3.50635	3.18778	3.90138	2.88442	3.9461	3.97464	3.71995	4.26741	3.79027
100131138	6.64432	8.23163	7.85169	8.32763	10.9528	13.2448	5.52398	8.73055	5.46273	9.44716	5.46094	6.37801	17.7245	6.90102	15.639	6.47408	4.82399	3.94351	3.43207	5.01065	11.5063	5.09766	4.52122	6.99641	7.86367	7.17857	7.60748	6.99327	11.3978	5.4722	5.51387	6.3107	7.87632	8.66552	7.31068	5.06758	5.86482	4.76458	11.3056	4.87587
100131176	8.35911	11.6119	10.7528	15.0246	13.9154	25.4603	10.6626	18.0824	12.6782	13.069	10.3358	9.77486	14.2257	7.42201	11.7874	14.5829	8.45008	8.3921	9.1877	12.365	12.2425	10.3762	13.3011	12.0866	12.4849	10.3921	9.70614	10.6385	9.05122	12.8821	12.6519	12.2337	12.4919	14.7891	9.71158	18.3727	8.04285	15.3193	11.9004	15.1443
100131187	9.70807	7.68784	5.87537	6.17516	7.52882	7.67501	8.67099	7.79886	13.1712	7.57257	8.56334	7.23466	10.2252	10.0055	9.35295	9.00264	6.90914	9.11405	7.54812	6.89116	8.94584	8.7271	6.73095	6.8915	10.9048	9.24123	6.84355	6.91158	7.0335	6.23964	5.69507	8.00143	10.4575	8.85349	4.63006	6.20022	6.34119	6.76443	6.02158	7.17234
100131193	26.8376	23.9079	38.933	23.6562	27.7393	34.2568	21.7448	36.3914	22.8776	28.0776	26.008	30.8835	27.9819	32.7562	34.9979	32.987	19.4799	22.6755	21.2003	32.0314	35.0884	28.9996	25.825	38.8571	24.8323	22.381	29.8882	28.4962	33.4576	31.8697	24.8129	28.4891	21.5701	22.8838	23.8866	26.7727	32.2405	22.0114	32.6249	33.96
100131205	135.33	151.781	169.472	183.235	71.6261	124.49	118.856	151.056	135.214	135.159	162.7	159.863	232.867	279.198	119.073	185.672	223.688	301.416	342.322	233.442	257.864	224.942	261.005	168.088	255.576	273.388	335.445	247.26	267.26	248.852	221.814	279.073	178.839	228.117	145.032	166.623	248.267	154.991	237.343	177.998
100131208	8.39916	2.47562	3.60524	7.61282	4.63546	3.43255	4.51562	4.54453	4.48636	5.58976	5.86161	5.25568	2.92945	5.47911	2.61277	9.92937	3.25914	4.45384	4.68492	3.70377	3.37828	3.78474	3.58832	3.18563	5.82482	3.88174	3.71789	3.69341	3.44695	3.62075	3.65989	3.18408	3.00352	3.88528	4.7331	6.36755	3.62838	2.88404	4.28741	2.91078
100131211	30.5977	48.4324	32.1703	30.0032	20.5842	25.2115	35.823	24.4748	27.5471	44.7455	27.9683	17.988	132.308	148.632	38.5883	38.2139	38.8538	33.345	48.4297	38.132	29.32	33.5204	29.5239	43.4927	36.8393	43.8176	44.1106	37.8364	47.3746	33.333	36.0858	44.6079	35.7467	36.249	33.1141	26.4995	38.0793	30.6694	27.5956	34.779
100131213	11.8497	16.8844	16.4505	5.5897	9.45964	14.128	9.20166	14.1807	10.2731	10.6466	9.3017	9.36381	10.1657	9.33833	18.9313	6.68835	7.76806	6.90643	7.17323	8.72641	5.05589	10.3507	6.25173	5.90846	7.82695	6.21254	6.38206	6.48492	9.33445	10.5252	10.7643	6.25369	8.5637	8.15765	6.19896	9.6662	8.66529	8.75043	7.86639	12.3184
100131234	10.6364	4.63352	7.54238	4.30042	7.09679	5.32701	6.8396	4.37463	4.325	3.67972	4.21727	3.966	7.53242	3.26347	5.24339	6.67673	4.4257	5.05523	4.18293	4.63178	5.18031	3.60568	3.53871	4.9081	5.52372	5.60728	4.78015	5.14125	3.57509	4.2897	4.10486	5.42964	6.7187	3.42888	4.08341	6.21338	5.37891	3.54016	5.86983	4.62001
100131244	17.45	13.3652	18.1537	26.8364	13.1206	17.4701	34.2755	12.1837	21.6867	21.6667	34.9727	20.6187	16.6889	21.573	19.2005	22.4964	23.1855	23.8512	15.135	19.053	12.3069	20.0013	13.4705	14.3233	19.2004	19.8028	15.1891	17.1709	14.4623	24.8205	21.7299	15.1538	18.312	15.3944	20.6772	16.9898	19.719	17.2138	15.5678	16.9478
100131257	4.23859	4.37121	4.77415	4.04863	9.0833	3.93071	4.05469	3.80717	3.48254	3.89044	3.57813	5.43163	4.90253	3.02226	4.71097	4.37182	3.39386	3.01954	3.74448	4.25945	3.64818	2.97655	3.11515	3.47373	3.07708	3.36307	4.18493	3.27388	3.60001	3.21933	3.48303	3.46764	4.46895	4.87633	3.25818	3.38242	4.83037	3.65456	3.52296	3.06964
100131289	12.9617	6.11043	12.568	6.79854	17.451	6.58034	12.7815	9.49112	9.22374	13.7519	8.92875	14.6683	17.9306	11.3858	9.22572	8.21715	7.67458	13.3787	8.83774	10.4409	14.4834	20.9938	14.3496	20.1842	17.6365	14.5273	16.8602	14.2958	15.9213	26.8106	20.7805	19.1146	14.3423	12.3251	11.243	17.1116	8.95806	8.42374	9.11722	12.7292
100131320	2.68519	6.16951	3.25021	2.54985	7.36522	5.30066	3.80173	7.64057	3.16136	3.43111	2.80652	2.72195	4.12733	5.85211	3.05811	3.2739	2.74266	4.97658	2.41172	2.95437	7.88598	3.43639	3.79595	3.57396	4.36433	4.22872	2.39417	3.16814	3.42077	2.69819	3.42381	2.99283	3.67152	4.498	6.63526	3.47116	2.83757	2.89842	4.64615	3.70646
100131347	5.07093	4.59945	3.72401	5.19612	3.90873	3.82136	4.17225	5.27683	3.11296	4.80541	4.38835	5.12395	4.68707	4.73529	4.84174	3.21362	5.00797	4.74612	4.57996	3.7249	4.41671	4.49687	3.92142	4.45875	5.17519	3.70051	5.23956	4.7556	5.05386	7.01933	6.00394	3.63099	4.63042	4.68003	5.77043	4.16115	3.95558	5.70158	3.47251	4.2534
100131366	3.48752	3.11254	2.63403	3.71718	4.5923	3.3306	3.3025	2.73642	3.4044	3.18459	2.64887	3.02775	2.62776	3.73732	4.15573	3.61519	2.41805	2.99198	2.85912	2.95736	3.16909	3.08729	3.21882	2.89465	2.70579	3.02474	2.61057	2.40444	2.9921	2.41264	2.83541	2.87459	4.05806	2.8186	2.99358	3.17781	2.97953	2.88875	2.62326	2.46607
100131372	11.1771	5.94457	8.1226	5.77938	6.47219	9.58449	8.09296	5.9829	6.75799	5.07405	7.33096	10.1132	8.40092	7.28277	11.7002	8.57543	5.46403	5.8245	6.69436	4.41098	7.7891	9.94928	5.8382	6.20006	8.36119	6.44114	5.92691	6.82986	6.43501	8.69851	5.55898	5.77881	7.92359	6.51961	5.44922	8.94061	8.09668	7.27433	7.28686	6.34364
100131378	7.90046	6.93625	6.46308	9.16198	15.0497	7.87658	8.29799	12.1414	14.7461	12.7988	12.1658	10.3756	9.08155	7.57642	7.28833	8.83649	5.42344	7.78757	11.0681	5.94116	11.5079	6.7591	7.64711	8.15267	5.99073	7.14278	6.34829	12.713	11.7433	13.9627	11.9107	8.42895	10.1318	8.61958	7.74109	11.334	5.45137	6.82405	9.61737	8.29232
100131390	130.698	166.68	172.112	140.823	110.632	174.769	145.352	104.908	158.28	99.9086	96.7794	108.687	249.814	376.561	149.567	108.62	131.073	139.577	161.335	128.704	151.059	148.405	95.7902	130.179	137.248	137.007	148.723	139.296	123.347	123.01	159.92	109.546	152.941	141.477	111.184	119.286	172.144	129.591	132.58	141.666
100131395	8.07883	5.53688	6.27697	5.87881	4.28066	3.89589	3.6068	9.05656	4.825	6.62495	6.26588	6.13478	6.29618	7.11718	6.17162	6.3585	4.18163	8.50907	5.69301	10.4631	5.68446	4.14849	6.22326	4.69518	5.22928	4.61139	5.36379	5.46841	7.0528	4.63873	4.31362	5.23631	6.08976	5.22639	4.07872	5.25729	6.02704	7.89721	11.538	6.50684
100131434	7.81653	12.5636	9.49902	8.14825	9.23924	9.56528	9.76667	7.31695	5.85739	10.2502	10.9257	8.17801	12.8033	18.8722	8.76779	9.5882	9.66154	7.07779	14.76	20.8398	18.3992	24.7932	16.2619	18.9721	24.1768	16.1292	11.788	8.39223	13.7225	15.3321	8.94245	13.4756	17.7376	14.6478	10.1412	6.62087	14.401	18.1141	9.34737	9.41742
100131439	19.0133	19.9201	17.453	15.895	20.2075	15.3694	20.5769	18.8395	22.9805	24.8281	20.8268	27.7621	7.98796	19.9324	13.6178	16.2676	28.3296	20.0422	27.6321	20.5339	14.3868	23.2859	18.6198	19.2755	25.7502	16.168	16.7223	18.6459	12.3386	14.4563	11.7873	27.6602	16.2819	9.78209	17.4537	23.1439	16.807	12.9479	18.0359	33.0003
100131454	6.12785	7.03161	7.88213	6.97723	13.2198	5.92415	6.41639	5.16085	4.87089	6.0975	6.22495	7.91819	5.96479	3.74992	7.16503	6.35305	5.55968	4.92247	4.90212	6.60458	4.68441	6.64474	6.67011	6.15642	5.95489	7.53932	6.72062	5.4291	5.25187	4.85178	5.96068	6.49381	5.58119	8.66549	4.97685	6.25205	5.70119	8.21751	4.4686	5.04209
100131496	9.00354	7.6653	5.20438	16.0472	5.50915	7.18349	7.11915	5.41277	10.8308	10.8419	11.1367	8.56945	8.18328	6.70675	5.6479	9.2142	9.91809	9.34427	6.13708	10.5965	5.35008	6.43312	8.2398	7.1745	11.3186	8.94687	8.31928	12.7598	7.45679	6.23356	6.65371	9.35991	6.29268	7.08806	8.01667	15.0988	6.3413	6.24505	10.558	10.631
100131530	11.3754	20.5889	14.8888	24.0204	13.7921	21.9576	21.1102	14.1613	17.0434	11.6836	16.1496	11.9043	24.4473	10.3886	17.4089	16.3415	10.1676	20.0129	12.7623	10.0811	19.2258	11.5404	15.5897	10.6511	14.0243	14.3647	18.7678	14.0154	23.6937	11.0485	14.7282	11.5475	18.1294	15.0124	18.8239	26.0989	18.7038	15.469	8.95071	17.8667
100131539	11.4717	18.0587	15.4437	23.0089	18.4997	17.076	19.2858	26.6524	19.9067	11.898	11.278	17.9441	11.5701	19.8454	20.3738	26.4261	15.7993	17.9204	27.4453	27.4537	22.2354	22.916	15.5738	21.7349	18.9436	18.8431	21.1417	19.3576	17.9582	19.5895	17.709	15.1141	11.0691	17.5793	24.1992	19.0076	19.2737	17.8364	21.5628	39.7282
100131551	4.68783	6.88248	6.01758	4.45199	5.45682	4.72101	3.57563	4.82543	4.52562	5.07534	4.30445	4.51779	3.91397	4.82939	5.27048	5.12043	5.34232	4.7104	7.46904	6.99549	5.53958	5.85468	5.59469	3.46519	4.26169	5.29591	5.85255	5.37192	5.01838	4.71199	4.16366	4.80632	5.20781	7.38131	5.12885	6.07045	4.54925	5.25423	6.10323	5.26973
100131561	23.3204	24.6152	19.8464	23.3053	34.7081	17.2347	31.7854	18.6031	13.0057	35.3456	38.7303	37.2583	61.0614	102.92	24.8964	19.0847	39.1202	29.9039	35.6561	47.2864	30.8651	48.5908	40.2794	35.6694	33.3541	42.1374	37.4959	52.5217	26.7747	19.2743	28.0717	33.9696	34.4446	30.7087	16.9393	30.6455	28.0023	31.4883	30.5096	26.2081
100131564	200.731	181.254	140.67	190.175	175.116	180.346	165.461	149.418	145.977	130.951	138.71	110.02	130.927	322.931	222.706	244.325	198.52	192.353	181.355	320.716	184.988	177.735	211.004	228.672	147.486	212.13	160.113	200.145	232.142	177.613	210.047	214.674	130.962	144.22	167.131	128.352	133.242	174.844	124.479	128.999
100131635	3.25131	4.7723	5.30121	5.80961	5.2792	3.55028	3.5648	6.20423	4.44831	5.46598	4.97825	3.50658	4.65119	4.09829	3.78122	4.91405	4.45656	4.17828	3.62223	3.20934	4.86917	4.38272	3.96565	4.18478	3.4868	5.98336	3.62788	4.30971	4.39549	3.77793	4.6601	3.98569	4.76764	4.24897	4.51686	4.22686	2.90732	4.582	3.12702	4.52775
100131655	29.9615	39.9988	32.8996	33.6549	23.3608	32.8065	21.8416	27.4406	21.2498	33.404	25.9803	23.9331	26.0598	26.6566	48.752	31.3848	37.8566	18.8878	25.999	30.5452	21.6025	22.9537	22.0764	24.3947	32.1159	22.8034	21.324	23.7542	30.6066	23.0292	24.8593	37.8918	24.6314	23.5269	24.6405	27.6688	43.0723	27.6281	25.2091	36.8615
100131691	16.5785	15.0332	25.2162	19.378	21.3776	18.834	12.0278	20.7987	28.4264	18.5464	20.2828	16.6732	25.9493	19.1208	25.8171	24.1393	16.1364	14.8136	15.1779	13.8805	10.382	15.8567	16.2755	9.58687	17.7865	10.6289	14.8702	17.818	16.0259	16.1089	17.8318	16.9013	13.1213	17.6173	21.3121	17.129	19.9406	25.6762	18.6018	24.0357
100131726	7.25664	9.55836	6.20775	7.01317	5.47107	5.35467	6.31232	4.64759	5.61846	8.32288	6.51031	6.52501	5.43018	5.37959	5.28097	8.7095	5.23604	9.34495	4.3847	6.17093	6.43398	5.65701	5.51033	5.52457	4.69405	6.50605	4.8377	7.34899	7.1487	5.6036	6.64957	6.46139	6.14944	6.15864	5.74291	6.95637	5.13583	7.23472	5.93658	7.23703
100131733	9.60722	15.6434	10.793	6.48251	7.36839	6.11425	7.54053	5.1953	8.2702	6.23385	5.1842	5.85061	9.83381	6.7576	9.16081	9.0194	6.92738	6.60401	7.76998	7.55959	10.0571	8.37567	7.21038	6.70034	7.40696	6.22371	8.96284	7.96967	6.66411	7.479	7.11176	6.95233	8.09101	7.08435	9.31324	7.1916	9.42621	8.01541	7.97414	7.58875
100131755	11.6679	9.76571	9.2179	11.0357	9.46642	9.82328	9.77077	9.615	8.49158	10.1037	8.12327	8.37382	13.1439	16.7243	10.8834	10.921	11.3623	10.8228	11.2846	12.8778	10.0462	11.6931	12.0447	12.5144	10.3413	10.9112	11.3728	10.9004	11.0026	10.1422	9.79307	9.98006	10.1625	10.7666	10.0047	8.31154	8.86696	10.9905	9.49448	8.25427
100131801	19.6062	18.7058	26.362	24.441	39.879	34.0772	37.6511	28.8821	32.9596	35.1848	12.7349	24.3245	31.0706	28.8077	37.0244	24.3165	30.7844	28.771	29.1846	21.7701	44.2351	16.8757	26.0933	29.0633	27.8346	25.8285	39.2723	30.0625	40.556	33.6396	32.876	29.0364	28.4856	29.9093	34.5203	37.7416	27.4448	25.4657	24.3931	23.9676
100131814	9.21509	5.34208	8.17519	7.80711	9.4629	9.27225	5.80981	8.42374	10.5618	12.8274	7.9106	5.97598	5.32913	8.62504	7.3086	6.53086	5.97225	7.38303	7.88552	17.0185	7.27972	9.41353	9.06441	12.6364	9.98123	7.36334	6.14522	9.42562	6.96581	14.7459	16.3836	12.1128	8.03239	8.94361	6.40126	8.96544	8.17472	6.08953	6.3627	9.27906
100131816	5.52532	5.689	5.51734	5.073	6.4913	7.10935	7.45991	5.41848	5.10037	6.47531	5.38968	5.74067	4.83534	4.54876	6.64739	5.25418	4.80657	4.77782	4.50992	3.93374	5.32793	4.27519	5.53329	5.38476	5.56026	6.18032	4.5638	5.63993	6.32099	5.35595	4.95339	5.1054	6.05703	4.65617	6.28504	7.05434	7.21813	4.7105	5.90466	7.30335
100131825	5.64545	7.30421	9.57388	4.49416	7.18309	7.41383	9.5926	8.48492	7.69646	6.74352	6.48487	6.84809	6.07409	5.2804	8.91373	8.35223	5.42871	6.45526	7.19003	8.04461	6.32169	5.95405	6.07695	6.76473	6.70626	6.23161	7.52037	7.67896	5.10084	7.24334	5.43713	8.38893	5.1753	9.4684	6.83582	6.88973	5.14618	7.6155	6.60678	8.391
100131827	14.2003	19.2428	29.1832	19.0143	21.3311	12.0349	3.67006	5.12587	14.528	17.5847	22.7427	23.395	31.4108	22.7404	24.7998	20.9616	23.4539	25.7222	50.6021	36.1407	31.3703	29.9697	25.5097	49.101	27.245	23.3341	46.2518	26.4671	42.0651	22.9297	12.7794	33.9887	34.4446	20.9424	13.6903	10.1875	15.5976	21.0813	31.4771	8.11058
100131897	5.35007	6.21665	5.46951	8.65547	5.87551	5.76796	4.62428	4.47932	6.81723	8.84908	8.68019	5.51572	6.8396	5.74877	5.3097	6.90453	5.66432	6.43473	6.03236	5.17962	6.31308	4.7819	5.61832	7.37867	7.07459	6.64298	5.65131	5.01935	4.21988	4.89928	4.434	7.16759	7.55073	4.76073	6.22166	6.59986	5.17038	5.98046	5.34566	6.29737
100131902	3.11523	4.09191	3.33321	4.92125	3.4823	4.75482	4.77485	4.00449	3.7019	4.09525	3.51614	5.45119	3.30302	2.97947	3.19732	4.04547	3.04615	3.64526	3.39069	3.35563	2.94907	3.89393	3.73787	3.44797	4.17507	2.89387	2.96047	2.6725	3.0187	2.9884	6.63631	2.72623	4.48291	4.18312	4.38782	3.58379	4.2708	4.2723	3.54062	4.81608
100131980	3.48752	3.21334	11.5248	6.98373	2.91578	5.56792	8.48319	6.23228	5.47522	3.6147	3.12667	1.89938	4.99701	3.54962	3.54061	3.43499	2.51288	2.38679	2.76782	4.00251	5.35387	2.71537	1.9632	2.94635	7.92588	5.81944	3.48601	3.43605	2.51107	6.19001	3.44883	3.57878	6.78002	3.32503	2.40143	2.33387	4.18315	3.53908	4.79097	4.15009
100131998	17.4289	25.9269	19.5829	22.5354	40.6212	17.348	11.4965	19.3707	22.85	37.4279	29.2515	38.5852	20.9873	44.622	31.3079	19.4047	13.6355	5.6359	21.2169	8.06252	17.2263	14.7226	11.079	26.5919	16.2992	13.783	31.3057	37.5909	14.6095	30.0433	14.5158	16.3141	14.0207	27.4538	25.7089	31.8043	14.8884	28.3243	15.5839	7.95286
100132074	13.1748	16.925	10.462	11.5975	7.01485	11.4941	9.06932	6.92391	10.8999	10.5216	12.3128	7.1979	14.2144	9.54115	9.20108	12.4451	9.82427	9.4259	10.5664	9.55278	7.95674	13.5053	7.76251	9.42987	12.0224	8.84792	8.97658	11.2071	10.1124	10.1666	8.31831	7.53509	12.7749	9.54197	7.05934	11.1756	9.69015	10.4342	10.0572	15.1149
100132077	5.40227	4.48018	15.6261	13.9975	14.7289	11.0851	9.93076	7.08216	9.17	7.21864	11.4853	10.9409	14.1251	23.9354	7.23282	6.6627	5.68775	9.58166	7.92223	14.4063	5.22631	10.085	12.3133	6.52838	9.87013	7.16237	8.9963	8.53202	8.85193	6.38694	5.3623	15.4893	12.0796	9.40019	5.36904	11.958	7.0147	7.05555	12.694	16.1431
100132078	3.31192	3.18525	3.1651	4.01597	4.8123	3.01164	6.38996	3.06338	3.35122	4.03306	3.20803	4.58239	5.02289	3.11131	3.29168	3.77302	2.98535	2.88471	2.87371	3.18904	3.89703	3.66845	3.08712	2.64063	2.99357	2.81914	3.3042	2.47971	2.84512	2.74408	3.46354	4.03522	2.76158	3.88573	3.40588	3.12273	4.45821	3.4224	3.13877	4.53186
100132111	5.31629	12.5248	6.20641	7.04738	6.45229	9.86399	4.98126	5.01749	6.59005	8.68248	5.42206	5.44966	7.02342	10.0728	7.73502	7.40466	7.03791	9.49575	12.5942	7.20882	7.55669	10.5177	13.2592	8.16994	6.76121	9.75497	7.81923	6.40929	5.80167	7.66253	13.5995	7.42335	6.38032	5.75267	6.27609	5.04701	6.22477	6.79486	5.10546	9.58721
100132116	7.33088	6.77079	9.32879	4.54043	10.2877	8.47474	4.44012	6.43805	9.61869	5.89817	9.11334	6.84627	6.97701	6.70283	8.25471	9.2234	8.08656	5.86399	6.79194	10.9494	5.43105	4.71574	7.00913	7.08301	6.51944	5.96462	5.1884	6.83445	6.68698	9.06277	5.19405	7.8997	8.28873	5.99769	5.60701	8.52573	6.00278	6.64439	6.25734	6.41999
100132146	4.87786	4.02427	5.99303	4.54549	3.56526	3.96334	9.03945	7.32834	4.5962	3.56646	4.33046	3.96684	4.2768	4.75618	5.05146	3.33042	3.34574	3.12673	2.9974	2.65467	4.0883	3.89592	5.08281	2.97101	3.89406	2.78486	3.08745	3.15717	5.37975	3.26915	3.9372	4.85328	3.84383	3.41364	3.21899	3.49878	3.53996	3.18482	3.69353	4.34923
100132163	7.67754	8.3012	6.70986	7.58818	7.65652	9.29146	10.4695	8.9014	9.9143	9.41522	7.55084	7.48746	11.5546	7.23951	5.32119	4.44891	11.55	9.2848	7.87143	9.8712	7.72984	9.27282	9.12963	11.1005	7.14432	10.0736	8.86809	5.92246	13.2671	6.07722	7.80252	8.62333	8.07735	8.9189	4.69169	4.50543	9.29367	6.96099	5.0162	6.60005
100132169	24.7621	39.7331	42.8596	25.5822	29.9835	28.2782	20.86	29.2296	31.6118	46.9082	39.9121	47.0492	73.3997	42.1529	31.1777	39.9758	57.0473	42.0377	56.9102	55.5578	43.7172	51.7221	52.5987	38.8006	38.2572	70.5096	58.9519	39.9829	50.3535	41.2021	35.1772	36.1788	56.8833	41.5531	41.6674	30.6377	37.9272	56.1637	38.7585	66.9341
100132174	5.28828	5.04888	7.94005	9.54631	10.1347	6.68359	5.42336	6.81068	8.24517	5.60098	6.17056	4.81929	3.56724	8.34584	5.23769	7.8132	6.16658	7.23952	7.58014	6.36841	5.52139	6.26229	5.91305	7.74434	7.11817	5.92111	6.07643	9.32516	6.69437	6.25393	6.57062	5.474	7.20196	10.1357	6.26762	6.37555	6.78329	5.44555	7.81726	7.81125
100132215	148.025	139.014	86.0555	134.672	57.7364	72.3187	158.18	61.5337	64.5402	77.6118	75.52	73.1076	47.1654	72.1374	130.997	70.4901	60.8609	37.6207	38.0425	65.2159	41.521	45.2825	52.7296	36.5719	38.7123	48.6525	38.6069	30.6974	54.1347	41.5693	51.0151	26.4068	30.1587	29.9927	128.871	83.1759	87.7696	137.016	89.2422	67.0064
100132249	3.32271	10.2913	7.1265	7.06996	7.61859	8.17389	6.00269	4.28853	9.28696	8.39918	2.76661	11.437	5.51253	7.10926	6.03245	3.12667	7.27181	14.8309	11.4247	7.70065	12.1695	4.23636	7.37797	4.06311	6.01941	9.1237	11.8598	5.52665	9.79397	6.43599	3.89736	5.84262	4.82337	4.39276	3.81305	8.31527	7.71215	11.0919	7.73374	7.44644
100132273	38.3183	10.6834	22.6771	18.7212	12.5955	6.44141	8.77908	26.599	20.8922	17.7301	10.3599	7.7009	23.5098	21.5835	35.2192	18.9789	16.1788	7.88316	9.41846	20.0131	11.8717	12.7577	19.5511	12.9426	15.2201	21.8645	10.6544	23.1305	17.6538	25.3303	21.4726	9.63634	19.4425	8.24123	13.3863	12.7521	12.0204	15.7967	23.5343	15.6519
100132288	13.8795	9.15209	17.8115	22.7431	14.2564	16.7894	4.58701	16.3791	8.98456	18.2694	11.1141	9.60905	4.35096	12.1881	9.6995	16.8973	8.40109	12.4663	8.47386	9.91122	7.04181	6.77997	7.92493	8.89446	9.85499	12.3982	10.2497	7.25764	10.9305	3.91722	11.3579	11.494	7.68617	10.4798	9.61006	13.4696	13.3401	13.9125	11.8608	14.4593
100132341	12.884	14.9283	11.3723	17.5847	13.3859	11.8295	14.1292	12.8717	13.2067	18.6288	22.6383	16.0223	14.8729	13.6436	12.631	17.5958	13.2389	13.3959	13.2807	8.85844	13.415	12.6832	13.8759	12.2482	10.5323	11.7423	13.3386	17.0321	12.6839	15.4634	13.4993	13.2099	9.30139	13.6087	13.694	11.7903	14.2342	13.1027	15.3108	14.7141
100132354	4.51651	3.43941	3.56931	5.44049	4.89771	3.3706	5.10992	6.32525	3.74521	2.59986	4.52397	4.13869	3.24375	4.38212	5.49392	5.55825	4.51251	6.78606	6.98843	4.98713	4.77329	7.0582	6.58402	5.34508	5.04966	6.11074	4.56151	5.65811	4.23063	3.72507	6.04941	5.30925	7.73817	3.64378	4.36233	4.87055	4.88759	4.47773	3.85497	8.83448
100132356	25.2873	19.3594	16.6532	26.4163	12.3746	12.3558	18.3109	8.12665	16.0716	16.2234	15.8546	26.8263	43.4285	47.7371	13.1634	27.5664	21.8165	13.4856	18.9287	15.4032	15.8845	18.9087	20.6071	13.6288	19.2101	17.3978	10.7221	12.9563	10.6897	20.5929	14.3007	11.3402	20.3401	17.4954	15.1086	17.868	16.9496	20.2406	18.3401	21.0686
100132386	4.54749	3.91898	4.70477	4.39428	8.08811	3.23843	5.6004	4.8676	5.72639	3.3606	3.10365	4.81373	7.08039	4.11413	3.30923	3.31785	2.97871	3.61401	3.77639	3.41208	3.54461	3.3708	4.96506	3.45873	2.97137	3.12422	3.33408	3.44726	4.40338	3.70383	3.38225	3.21184	4.19103	3.2606	3.67168	3.31306	3.33743	3.06384	3.64191	4.02222
100132396	9.62304	12.9845	8.85997	13.3398	6.85825	13.4143	14.2947	34.5921	6.54011	3.74867	4.52485	4.49515	14.1248	9.17285	16.9545	5.55247	6.66984	11.3744	9.33226	19.9485	12.8698	19.9129	4.90055	8.12526	15.058	4.99933	2.21282	5.90091	10.3129	2.89279	6.78342	7.61159	16.5639	11.5645	7.44482	17.6014	7.02871	4.6299	8.33828	8.92977
100132406	202.401	126.622	197.6	239.661	221.683	172.533	181.495	194.174	154.613	191.047	274.912	203.033	240.045	264.622	171.77	267.331	295.487	332.19	349.292	258.075	215.959	320.356	338.518	307.551	260.657	307.844	385.592	306.745	232.925	228.736	213.568	291.9	344.419	347.846	178.057	189.28	233.102	189.13	269.501	187.04
100132417	5.73172	5.76593	7.13675	3.45124	5.71981	4.75718	5.95296	4.78088	3.85169	5.23868	15.9231	4.57547	6.82826	9.68701	3.89823	3.90664	5.7751	4.88941	5.62826	6.04667	5.40286	3.25272	5.01419	4.88262	3.78675	4.7323	5.59316	5.96328	6.41379	3.42369	3.50085	4.5719	3.40814	4.18796	6.23559	4.6892	4.23177	3.22345	4.93218	7.1421
100132463	4.01805	3.85238	4.31141	3.99241	6.80076	4.83946	5.22074	5.27713	5.14279	4.757	3.00692	4.61411	4.39868	3.43373	4.34929	3.77176	3.595	3.44131	3.78129	3.41895	2.93515	4.55535	4.54416	3.75708	3.65028	3.07687	3.20874	3.20306	3.68115	3.29567	4.0878	4.67394	3.69341	3.76991	3.3146	3.34923	3.86028	3.53755	5.1616	3.2964
100132464	13.3073	14.8457	24.7285	18.4398	15.335	16.2142	17.7476	18.5352	12.9896	28.0358	11.0854	10.5606	22.6136	10.0514	28.638	15.4426	26.7266	12.3182	12.7103	16.9569	22.2219	13.3218	13.7777	16.9811	22.1439	11.397	16.1003	28.9907	7.58646	25.1502	16.0746	19.1941	11.6007	26.6884	14.5337	19.8037	14.0382	7.62334	13.8281	24.1869
100132476	3.51289	2.90893	3.28969	5.15067	3.47035	4.45362	7.98481	3.36361	2.61243	2.85508	3.97984	2.68014	6.32568	4.10445	3.27586	3.88217	3.94812	3.9015	2.30615	4.89405	3.49999	2.18705	2.77049	2.60588	2.67005	3.32675	2.64643	2.84479	2.40841	2.73736	3.25099	3.05701	2.41355	2.78789	2.32373	3.07693	2.88911	4.10479	2.76722	3.12442
100132526	3.90362	4.73541	4.18166	5.32238	4.45348	5.4011	4.38659	3.99174	4.46253	4.79774	6.62115	7.64856	4.68444	6.08944	5.10489	4.73736	5.04399	4.18351	5.47373	3.29848	3.78399	3.47172	3.56613	4.95321	3.55153	5.08467	3.88681	3.14887	3.19709	4.21733	3.58483	6.01028	3.33403	3.1727	4.00663	3.64448	3.20863	3.48698	5.12324	5.0105
100132529	3.84193	6.11436	4.07643	5.5107	6.5274	7.25617	5.09389	4.82318	5.44878	4.41692	4.57916	5.69957	5.04243	6.70176	7.61412	5.28757	4.43047	9.12431	4.08776	5.16703	6.10379	5.42942	4.65164	5.34985	4.77826	4.89221	4.63239	4.83498	4.47635	5.60424	4.23227	3.91669	4.62584	6.09151	3.6618	5.88148	3.97322	5.39107	5.08564	4.44783
100132594	4.07186	3.3938	2.78623	3.40869	3.45352	3.52622	4.07522	3.96221	3.77579	3.52571	2.48406	3.089	2.19889	3.75574	3.21632	2.96531	3.35451	3.53272	3.32214	4.60375	4.9459	3.11411	4.35987	3.04872	3.62394	3.58513	3.31591	3.19603	3.25534	3.35648	3.74705	3.73266	5.0878	3.50063	3.2336	3.09083	3.52232	3.6136	3.55754	4.27247
100132596	3.62643	4.01669	2.86712	5.46047	3.30157	3.85399	5.14609	3.4962	9.88417	2.50756	10.4994	5.93097	4.20777	2.6749	3.76002	2.62833	4.35713	3.58316	4.01174	3.91063	2.6349	5.19434	3.31528	4.51494	3.9967	7.02026	3.92118	3.10004	5.65759	3.03128	4.88769	3.46487	3.97537	4.44608	3.37381	3.66653	6.95964	5.22204	2.89443	3.10584
100132618	4.32301	5.12995	4.26079	4.49943	5.09628	6.34935	5.02008	4.74736	8.06375	5.49716	4.95977	7.14177	7.44096	5.047	5.33321	5.01448	5.10795	3.67823	5.58961	4.2513	4.45443	4.73916	3.20806	5.58971	4.80457	3.48996	3.96045	5.31119	4.66805	4.81537	4.85475	4.71477	4.51007	4.22636	5.51423	3.72953	5.16026	5.17028	5.07238	6.21755
100132677	4.58589	3.88586	10.042	7.37418	5.70797	7.26182	5.40955	6.54269	6.02122	7.89464	4.31757	4.69702	7.45725	6.13767	6.82713	7.08369	3.9758	5.37572	4.06469	3.85813	4.53416	5.63615	5.51547	6.2183	5.60819	5.15597	9.35562	4.13099	4.43136	7.0119	5.40657	4.25228	5.78315	4.06638	5.25379	4.11554	4.15405	4.87243	5.49646	4.33962
100132707	56.5583	55.7445	66.1668	42.499	38.3221	42.2348	46.9036	39.3925	40.8183	63.9686	32.517	49.7791	51.6515	78.5183	70.4454	53.097	83.4788	80.5017	87.578	78.2907	92.1839	104.611	93.9227	98.6455	103.062	76.2646	69.1091	90.0389	107.136	88.5103	102.345	95.9537	81.1676	85.5453	53.1746	42.9371	58.4485	58.3186	41.0565	44.9448
100132708	2.90228	3.13353	2.73297	3.31098	3.35713	16.8747	3.81844	4.80213	3.80767	2.39106	5.47947	3.36838	6.48952	7.22473	7.58754	3.95733	3.73227	6.87993	3.42976	4.92306	2.87933	3.39746	2.95059	9.43593	3.08569	3.60608	3.69781	4.27425	3.94744	5.57722	5.43075	3.53234	6.20895	5.47515	7.84178	10.7341	4.86875	4.0723	3.86639	3.61648
100132724	7.97457	8.75454	12.2556	9.2899	10.9654	6.24364	14.1692	11.5991	10.7817	8.42314	10.2342	17.282	10.3215	11.1492	7.34888	10.343	16.8378	6.29392	6.63056	17.3514	13.1953	7.72847	20.504	13.8556	15.6357	12.9572	10.6693	7.76878	9.65478	10.2168	6.82859	11.2162	9.79627	6.79854	8.0726	9.60546	11.5043	12.7944	13.4768	15.6641
100132731	4.49441	4.86262	4.57512	3.72034	5.77512	3.76284	6.09032	5.75594	4.17392	15.1602	5.63828	6.5778	4.00301	7.18684	4.46351	4.31392	4.72538	4.4783	3.48155	6.12597	3.27125	4.03232	3.23018	3.88658	5.49717	4.5676	5.08068	4.45147	4.04102	5.87724	5.33193	5.03256	5.9362	5.26307	5.61511	4.47618	4.03759	4.38387	3.70664	5.85631
100132735	3.94593	4.44281	4.9107	3.84511	4.29913	4.13082	4.02264	5.22997	4.07326	4.52398	3.59594	4.99208	4.32898	6.26944	5.85772	4.38473	3.86368	4.33884	4.76021	5.04593	4.11093	5.57693	4.11121	6.13569	4.05898	4.45324	4.15142	3.65899	3.65675	3.87147	4.22341	4.44113	4.79417	3.4748	5.68825	4.29022	6.06167	3.77904	4.42417	4.42118
100132774	40.4013	58.6192	50.21	35.72	55.1329	56.4702	38.4364	58.3173	49.5806	31.1917	59.5577	51.1123	175.834	160.063	46.4718	44.4284	45.4916	54.3887	54.1335	32.2309	58.2798	64.9398	35.9657	63.7631	54.4861	39.8218	54.5733	53.865	27.8408	29.7517	34.058	14.6944	48.6386	49.784	39.8814	44.8701	53.2637	45.5576	45.9178	32.909
100132781	2.47351	4.99765	3.19106	3.81564	4.09621	2.4797	3.5782	5.90535	2.9467	2.50703	3.64272	4.28865	3.23423	5.50297	3.70785	5.68209	2.99453	4.1934	3.32658	4.148	4.13142	3.39661	4.31666	3.75715	3.43923	3.31558	5.0012	3.24531	2.87877	3.88092	4.855	4.73516	3.16318	3.53513	2.75382	3.21916	4.2597	4.20074	5.19474	4.03642
100132813	7.17001	13.7691	8.44709	7.70389	8.76133	10.1547	9.59945	11.4323	8.67943	9.76745	10.3929	9.36435	9.31474	10.8953	10.8896	10.6507	9.07599	9.67858	8.6566	9.60391	12.9738	9.0542	9.7206	11.3811	7.33627	12.2742	10.1831	10.3518	10.2121	10.7296	9.97722	10.3212	8.09953	11.0242	7.92428	10.7502	9.24199	9.37508	7.90265	8.63239
100132815	8.35787	4.45981	7.46332	13.8821	14.9181	8.21232	3.69833	7.06044	9.72827	6.09234	5.17993	11.259	15.3164	11.628	5.26234	12.8733	10.7706	4.62037	9.50579	13.1532	11.0497	7.57763	9.32301	7.37279	10.8979	5.8441	7.09456	7.25599	7.43999	4.18332	11.4748	7.94986	7.38877	5.84845	8.51908	13.9104	5.17585	5.55244	6.97415	6.7472
100132831	9.10218	6.6732	5.95078	5.73304	6.96135	6.06491	4.93881	6.52716	7.43735	5.38185	9.06027	5.73886	4.9042	6.78914	5.59786	6.06236	6.79398	7.41568	8.88134	8.12747	7.10603	7.07034	6.84022	8.31135	6.66001	7.63717	6.21812	7.21771	6.68909	7.00764	7.15768	7.19908	6.83583	7.86024	7.64201	7.07682	7.09678	7.28101	8.86281	6.03066
100132891	282.506	151.414	210.366	295.634	284.829	193.547	206.282	222	198.541	265.377	279.329	213.324	45.8214	37.9813	154.178	215.759	295.116	254.153	264.939	193.98	169.907	162.566	186.711	190.195	181.742	239.741	241.866	267.107	108.992	106.921	134.68	128.489	105.212	122.678	263.47	246.547	218.56	259.348	282.195	173.976
100132911	9.68741	9.79732	15.743	10.0094	9.1523	14.5317	11.5792	13.532	10.9356	12.0169	8.73517	8.52264	7.80948	9.72946	6.99554	11.3784	9.55977	10.4542	8.6161	11.9503	9.56151	10.1811	10.5077	10.7357	9.12281	11.1672	10.6713	9.89668	8.94175	15.0534	9.06047	11.9719	7.18477	10.2786	8.62927	10.7163	12.2111	9.21063	9.41207	10.134
100132916	4.6021	5.84545	6.16922	10.037	6.16623	4.34141	4.67278	7.98194	15.2807	6.15609	9.35962	5.48951	9.41564	5.34988	7.10747	4.95193	4.86446	5.60775	7.27102	10.5552	5.4239	7.62549	3.96985	5.5954	5.30329	6.16566	4.92317	5.83144	5.20388	4.9851	7.302	6.5694	6.42334	7.56834	4.76724	5.21624	8.71492	5.30413	7.41693	7.4578
100132963	3.12118	3.63022	4.2374	3.42455	5.33585	4.09707	5.80365	5.68803	3.40684	3.3306	6.39074	4.38908	5.72864	4.35598	3.14202	4.10154	4.10707	3.96968	3.42701	3.4055	3.39666	3.70355	6.11945	4.06144	2.96022	4.27004	3.95249	3.73614	4.03364	3.53147	3.65419	3.56745	2.8991	3.04087	4.50778	4.46743	3.64235	3.96106	3.8172	6.31516
100132967	2.87377	3.63984	2.28599	2.52651	3.06798	2.5359	4.85234	5.6278	4.52806	2.90467	2.73727	2.67764	2.71854	2.9514	2.77948	3.71356	2.73886	2.58791	4.24764	2.50813	2.42689	2.81156	2.50771	4.30952	2.90256	2.39041	2.1191	2.92395	3.11373	2.80751	3.16976	2.99768	3.03458	2.44331	2.66441	2.60028	3.01828	2.6329	3.08858	2.01246
100132979	26.8354	32.0684	31.4418	37.6226	41.5141	25.463	50.7874	38.6596	38.47	26.4201	29.4297	26.0047	46.0706	82.3216	16.4702	32.275	35.5138	10.3051	34.9058	69.8911	26.6746	17.4921	51.1891	30.331	26.0299	29.2	57.0408	15.6873	32.7708	33.5753	28.4132	31.0857	19.1928	48.2915	38.7203	23.8749	31.5728	37.7241	18.9671	22.1974
100132987	10.1487	9.29178	10.0742	6.96002	14.3513	9.61179	14.0718	5.93481	11.8388	7.94167	13.7757	11.482	6.94313	9.13873	6.79781	5.41442	8.06808	7.1601	9.55055	11.7128	8.63419	14.4923	7.29457	12.0161	11.7539	10.4732	7.6473	7.24307	10.4971	11.3631	13.1436	8.85221	8.89264	7.8491	9.52724	9.28124	9.61179	8.20891	7.05256	8.26571
100133050	3.87558	7.28395	6.99265	3.68961	2.62556	3.72843	4.00167	7.39863	3.76551	6.79255	6.03001	5.4613	4.09018	10.3607	9.05356	7.27297	8.6147	4.89185	6.15914	4.12001	9.83942	4.96735	4.09014	7.48383	6.72645	7.9051	5.15648	4.6027	4.60583	6.05477	11.8935	3.90361	11.3721	5.50994	3.2759	4.53889	4.89418	3.25566	3.16718	5.37918
100133077	4.70677	5.60876	5.07243	6.54795	5.47343	5.94947	5.97778	5.63562	4.73879	4.9445	6.81433	6.07159	5.07022	4.53175	5.43847	7.45794	5.37605	4.68691	3.41533	5.16079	5.13182	4.99366	4.17564	5.68048	6.65208	5.36462	7.6454	6.9959	5.37885	6.65012	4.45141	6.52367	6.83779	4.59512	5.06763	6.06112	9.89733	6.4735	4.26426	6.053
100133123	4.05872	3.2328	4.13517	3.66087	2.95871	2.51012	4.84244	5.53256	3.71251	3.20475	2.87518	3.10321	3.57394	2.80871	2.78011	3.06754	2.77886	2.78371	2.31328	2.42082	2.3047	2.56874	2.89516	2.96792	2.81812	2.28833	2.42359	2.87842	3.32296	3.15972	2.68264	2.62138	3.42523	3.52272	3.11685	3.2175	2.93844	2.94026	3.04697	3.42274
100133161	49.2503	64.7185	61.2594	52.7716	61.7956	78.9606	79.2678	69.2198	63.6252	64.8689	79.2038	94.2425	64.12	85.8742	49.5355	79.4639	68.7295	61.6103	85.3465	83.9642	79.2776	66.7991	86.9705	60.543	57.3197	83.4159	98.5409	75.2135	83.6005	86.7438	80.9077	72.4078	71.05	82.5353	58.1552	90.2645	69.0468	67.8422	83.7689	76.0201
100133172	4.10487	5.53203	3.31338	3.05681	6.74887	4.40358	8.79414	3.64893	3.88024	7.19181	2.52915	6.92307	2.86133	2.88363	4.7775	4.88314	5.22476	2.68539	3.138	2.50302	3.13346	2.59039	3.31858	2.30248	3.15127	2.95261	2.90897	2.6766	2.71619	2.68211	2.60336	3.4202	2.81211	2.95622	3.61273	2.80484	4.19373	3.44548	2.91974	3.50853
100133182	179.128	185.689	301.857	281.726	418.765	228.801	292.57	337.922	260.132	346.09	345.44	351.414	163.401	290.411	270.718	364.486	187.939	247.165	187.96	249.272	196.343	180.14	206.683	184.79	147.665	151.037	179.567	200.003	206.096	114.678	134.852	173.867	290.667	204.09	222.437	315.047	223.332	335.325	298.161	236.255
100133205	3.38623	4.74423	3.42296	4.49485	5.89935	4.06269	5.51991	2.88895	4.0744	4.46451	3.19388	3.37856	4.07672	3.86269	3.84952	4.73062	4.36163	3.61957	3.79412	3.31426	3.61138	3.73813	3.55446	3.07164	2.70452	5.28063	3.6966	3.72161	4.33014	3.1188	4.0138	3.78113	3.48194	4.10075	2.82784	3.34641	3.27475	3.34886	3.10492	3.44809
100133234	6.93073	6.11619	13.1009	6.70266	9.44026	8.31533	13.2324	7.80429	7.5476	6.60171	6.80386	5.01838	5.59256	8.01564	7.65838	5.58228	7.54385	6.14764	7.94409	8.46142	8.15961	7.71229	6.54261	9.46249	9.06578	6.5553	6.61893	7.56929	7.54118	7.5901	10.0266	7.22587	9.18072	7.08516	8.27582	6.98138	10.5527	10.7137	9.69049	9.46591
100133286	4.18604	3.76358	3.47924	5.75774	6.22643	3.85265	2.591	6.905	6.35011	3.96182	4.00216	3.30589	3.84067	3.86369	3.42501	4.83359	3.71201	2.89316	3.47602	2.83444	3.64995	3.33787	3.52263	3.67005	3.54228	2.93668	3.91714	4.40298	3.6353	4.75543	2.55391	3.40996	3.46896	3.24977	3.77874	5.56577	3.72031	3.85969	2.67235	3.70516
100133308	3.90147	3.15446	4.47344	3.30451	4.64997	2.65546	4.33457	4.47529	5.72522	5.79655	4.2616	2.28008	2.50162	4.32363	5.35061	3.97072	4.50632	3.72131	2.3534	2.79655	2.86655	2.23381	3.94014	3.64225	3.31939	7.00432	2.7167	7.60197	2.78968	3.23409	4.16044	3.01017	5.97795	3.18834	2.53521	2.96592	2.81383	3.76227	3.31386	3.67146
100133311	2.52777	3.58626	4.14876	4.66634	4.28766	3.64653	3.88102	7.92275	4.5568	4.52795	3.78629	2.76079	3.83397	4.24069	3.80474	3.09509	3.30099	2.6748	3.2389	4.78146	3.1307	4.11795	2.85838	2.95124	4.23391	3.65489	5.03785	3.62148	3.79547	4.0526	3.46768	3.163	3.633	3.85944	3.29412	5.28065	3.55157	3.51983	3.29773	4.18872
100133315	45.4113	56.6812	52.5379	59.7275	48.462	51.1656	44.1144	47.9724	53.2985	30.378	38.8504	48.3438	169.872	231.122	57.4104	59.719	74.3569	95.0454	75.9399	110.308	75.1949	98.4576	83.4447	130.177	87.0285	79.494	71.1366	98.6276	72.5076	77.253	75.682	59.6368	70.7179	82.8351	47.6034	58.2332	78.1561	58.1788	43.71	64.6855
100133331	655.302	681.088	926.633	820.238	1165.37	846.298	481.299	1027.12	679.681	921.65	1101.66	1052.88	1370.86	1603.22	604.201	1199.37	801.049	995.637	1408.23	1155.37	786.223	901.892	943.681	1005.07	794.019	902.441	1107.49	907.656	897.515	1041.89	983.509	1055.31	1055.81	1028.54	590.893	940.459	959.255	779.29	1076.58	620.561
100133445	14.7702	10.2758	13.7796	12.0193	8.06856	5.21304	15.4077	5.85344	6.86122	16.7768	7.26317	7.17017	4.92082	10.7471	20.4515	13.6994	13.9444	14.6896	7.12526	13.4378	13.5176	18.3869	9.14046	10.9721	13.3703	10.088	15.0686	14.7453	17.2668	7.18641	10.8685	7.31516	19.333	8.69127	9.54026	9.67948	11.3006	13.2862	13.6926	19.7875
100133461	3.88015	4.47077	4.95527	3.49712	4.50488	5.62377	5.08528	4.59929	5.16857	3.26722	3.34892	3.93506	4.28003	5.92133	4.48025	3.80687	5.22388	5.40964	4.8995	4.60038	4.32739	3.26086	5.41503	3.85565	8.37078	5.08009	3.71491	5.8105	4.03001	4.91984	4.45588	5.56763	3.99442	10.5596	4.99525	6.37062	5.04488	5.21323	4.65013	5.22735
100133545	11.032	7.02452	9.45062	10.5825	10.6302	7.87479	7.92453	10.7317	7.81766	8.24653	7.88533	11.4841	11.1709	12.2123	10.6583	8.99925	10.9285	12.445	13.8998	11.1931	11.128	7.40945	12.4321	13.4	15.8719	10.1977	11.7577	11.4281	15.9023	11.8272	10.016	12.0777	14.2515	12.6003	8.3244	12.8864	9.28416	8.00365	14.3844	17.0495
100133612	16.9787	15.2952	22.9654	18.4683	26.5164	25.3171	20.0941	27.3011	22.0356	21.3179	25.5848	20.9992	20.7137	22.2701	25.1019	14.7465	15.2145	15.032	14.7964	14.6214	15.3302	12.7702	13.3884	15.9546	10.4392	14.7803	17.2083	16.4421	15.3393	17.5539	16.6951	15.6883	15.1919	12.8344	23.7866	27.7992	17.9907	20.5947	23.2306	21.1137
100133669	4.04742	6.73726	4.85632	6.3323	4.99217	4.6021	7.2921	3.2066	5.01698	3.91205	7.90928	9.21069	4.46958	6.54532	10.1312	5.57114	5.29812	5.13296	4.66748	12.442	5.09219	5.44599	8.53566	3.18541	3.7782	6.17789	7.55513	7.0993	6.11046	5.8099	7.1695	7.32864	4.52633	6.68158	4.33533	4.16871	4.06624	8.54961	3.56465	6.80598
100133746	4.93215	12.1485	6.04006	5.65327	11.4079	7.5925	6.43373	6.07136	4.16125	7.10892	7.81199	4.17165	4.58261	4.97288	5.12014	3.91236	5.37659	7.69078	8.53542	5.5517	5.57157	4.38916	4.51502	6.16491	4.55044	4.16334	6.15071	5.91437	2.95243	3.41543	2.74503	3.16655	5.23584	3.69237	4.70563	5.64655	3.91401	4.11297	5.97755	13.2172
100133957	25.8807	29.3942	18.8314	18.0571	38.0462	28.4554	16.2675	32.4598	37.5793	25.3782	34.1602	17.593	15.3197	10.2641	21.578	17.4313	16.3167	19.1803	22.8946	14.1702	17.9149	14.3241	12.9248	19.4423	13.5929	20.666	14.4955	17.8966	14.2284	16.0988	20.0716	13.2444	14.1696	9.10275	24.7859	28.543	19.5965	22.672	27.632	16.4032
100133985	5.16764	8.94287	6.75676	8.08559	6.83093	7.8795	7.33437	9.77645	5.98203	7.454	9.11056	7.91592	9.93405	8.53821	8.71022	9.15229	5.75697	8.11772	8.63728	6.54615	7.65646	6.84959	8.131	7.11615	7.69628	9.37391	7.27295	7.67502	8.65385	10.7758	8.25441	8.00054	6.37069	5.51707	8.97791	10.1722	8.56138	9.53324	7.3982	11.4717
100133991	21.0993	17.2207	20.0787	15.9986	19.6322	19.3409	18.676	19.0387	17.1078	19.1713	22.1001	21.5875	17.9835	28.5279	17.5768	19.416	16.8777	13.0989	14.6183	12.0268	18.2576	15.7857	13.8746	17.8746	11.9087	18.6827	12.9083	14.5776	14.1229	15.5894	13.9103	13.5712	16.4803	11.9386	13.584	19.9922	21.263	13.1707	24.5757	18.9365
100134015	7.66545	8.93435	5.72274	6.46418	5.9189	7.35328	4.82069	5.46662	4.89352	7.82943	8.02584	7.54481	9.23535	4.49826	6.32757	9.93839	5.07506	6.00296	5.30363	7.42302	4.53896	5.12376	5.42136	6.88971	5.6864	5.09242	4.88296	8.26768	7.7557	4.90855	4.3254	6.47198	5.02897	5.20113	6.04812	7.84409	6.26893	6.0873	6.78918	13.6878
100134040	2.68394	3.94744	2.79655	3.99636	4.90886	6.59142	2.91578	3.14624	3.16931	3.71775	3.58111	8.00276	4.60771	3.8083	3.3025	2.65201	7.53327	8.71983	3.41894	3.97709	3.61087	3.3025	4.04165	2.48979	2.98115	3.77961	3.74812	5.97128	8.44849	3.03128	4.17972	4.36768	2.64539	3.63037	2.36441	3.45342	4.00007	4.71671	5.30918	2.66155
100134229	8.04204	9.07447	15.6251	7.12163	27.5231	16.6538	12.6983	32.9176	24.7269	11.5742	35.8459	16.4631	7.40005	6.2847	9.29925	10.2708	7.40465	10.8515	9.50923	8.4603	9.4008	10.9091	8.8667	7.41259	8.58287	8.10509	10.0124	11.5029	8.21479	8.7563	6.15478	8.26897	10.2743	5.43554	12.2803	25.1951	19.652	8.91992	31.9821	13.5707
100134259	6.85037	4.59478	5.77874	7.41196	5.37291	3.33784	3.65665	7.70475	4.20097	7.35695	5.22668	4.05844	4.47632	3.95008	6.5483	6.01913	3.45782	6.12186	4.28678	4.0475	5.15538	4.03881	4.63211	4.5141	4.86224	3.15274	4.20292	4.68346	5.30531	7.14411	5.74252	5.65113	5.64126	3.98633	4.65648	11.0478	4.5698	4.11334	3.36834	4.86557
100134368	7.93823	8.03344	5.05576	13.4401	15.413	8.58119	9.17883	9.8069	17.1768	7.22194	14.2782	9.56326	7.2551	12.6961	8.8659	11.3742	14.2776	8.80045	11.0712	9.3833	21.9774	9.03246	8.35098	11.7293	7.47753	10.8414	8.97141	8.91017	15.1897	18.0403	17.2648	5.07613	7.15295	10.3291	5.02612	7.76589	10.5796	9.12099	7.66954	10.6998
100134391	7.68356	5.22489	4.98272	5.27369	6.502	5.56354	5.84219	5.34832	6.23299	5.50893	5.43201	7.98573	6.61974	5.10542	5.37697	5.79544	6.63842	5.57469	5.88454	5.12139	4.57797	6.17869	6.36633	5.99783	5.16186	7.58262	4.96443	6.14552	5.00675	5.85769	5.56547	6.85814	7.25918	6.67171	6.03191	5.25705	6.40089	6.50056	4.3933	6.61444
100134713	15.8432	17.676	14.332	15.1059	14.3141	22.6306	8.16094	19.1802	16.0606	10.3275	12.8223	16.7357	16.2096	14.1361	22.3715	17.5816	17.4086	16.0384	17.1446	14.8584	18.5243	11.6774	15.4298	13.0016	19.1716	17.9415	21.2185	18.3212	10.78	17.8943	23.9022	16.6953	15.2816	17.4723	22.2354	17.8048	21.4745	16.843	15.5625	21.1033
10013	37.1075	44.1025	38.2047	36.7229	38.8733	32.6509	56.3036	35.2912	34.8257	50.6236	34.9289	33.407	71.1427	91.5995	39.3352	50.0055	69.1691	44.4961	37.6807	55.0535	46.2943	46.6063	64.7144	36.7855	40.9698	58.444	43.7514	40.8213	61.9851	44.4704	42.4482	57.8729	43.4428	46.1815	42.7829	25.4454	33.6244	42.3685	27.5133	30.3989
100141515	6.54356	7.75523	6.67075	8.06905	7.9405	7.63582	10.133	7.08017	8.36925	6.99022	7.42835	13.8936	8.12176	7.02963	6.46307	5.57397	6.33078	8.3898	5.57981	8.03739	7.87265	9.83029	6.56718	8.63448	7.57423	7.20001	7.63383	8.03506	7.54023	7.73946	7.57756	8.0721	6.99118	7.48823	7.29922	6.20474	11.2978	7.21819	6.74458	11.6833
100144595	4.84889	5.43782	3.78714	4.61884	3.50596	3.29195	6.06949	3.25916	3.39163	3.6311	3.10165	3.11785	3.78254	3.23616	3.47533	3.16034	3.31108	3.04375	2.71421	3.3646	3.2162	3.44581	3.2448	3.20206	3.21173	3.03542	2.90766	3.27698	2.82385	2.76485	3.39581	3.41549	2.65076	3.0335	2.58159	2.86924	3.42153	3.19486	3.17516	2.98542
100144596	14.2289	4.56755	6.10726	7.42851	13.8665	4.44176	3.19682	7.09521	5.54116	6.58528	4.50776	6.41765	5.24609	10.7226	4.57655	3.47033	2.84883	5.48049	4.79071	5.00908	6.65799	3.56016	3.98478	5.73134	4.52061	6.4421	4.9633	4.63467	4.44176	6.36104	4.30146	5.41843	4.2956	5.20181	7.68167	7.81858	3.68831	4.03008	5.11327	7.2756
100144597	5.67833	6.91763	5.56581	5.85368	5.28634	6.39418	6.88088	6.17068	5.28716	5.55106	5.6556	6.96512	4.27554	5.97344	4.69828	6.31902	8.36324	6.38874	5.0386	8.45031	5.99863	9.35348	6.67371	6.50373	6.6415	5.73236	5.10555	6.70591	6.37294	6.3147	7.38465	6.9479	5.5305	6.68527	6.74283	7.39016	6.22346	7.00694	5.90878	6.35253
100144602	7.59716	10.6449	9.66374	6.44816	12.6602	9.70243	7.5462	9.01624	6.93839	11.0698	5.93068	14.6887	5.59877	9.00772	5.96787	8.72808	8.64098	7.92803	6.84726	7.83152	8.7478	9.44335	12.8926	10.8873	10.0619	8.23492	6.5614	7.02321	7.75069	7.87455	8.54226	6.45561	8.10658	7.65605	9.06746	9.25493	8.21669	7.80788	9.82033	9.82372
100144603	28.2783	51.2892	55.9107	30.7678	52.1754	29.5539	38.412	48.7985	46.0183	38.2302	34.051	38.2272	64.0278	47.9804	48.8112	23.4432	61.7121	52.9281	59.4958	50.8333	75.1239	64.1173	52.1105	58.8248	68.5877	49.1687	55.3017	86.0945	55.5175	52.4092	77.4351	47.4001	49.4354	44.3642	51.568	52.1761	60.9129	50.0433	41.4797	53.6358
100144604	6.30789	2.65668	3.04385	4.618	4.811	4.16955	4.67306	3.03365	3.83475	4.97498	3.90363	5.69957	5.15507	5.24173	11.3702	3.46922	3.66519	3.45409	2.57577	2.90795	2.82292	2.66444	3.66305	4.20857	4.38272	3.35185	5.91127	2.70387	3.18759	3.91975	3.28642	3.49699	7.31499	4.05159	3.11522	3.98383	4.0601	3.31776	3.80805	2.31509
100144748	7.56834	14.1808	17.7096	9.63903	11.906	22.8004	7.48189	16.9452	14.3093	11.3125	7.08525	10.1005	25.06	17.8168	18.6556	16.5911	9.20312	17.2453	18.9234	8.11667	14.3294	10.4714	7.1192	13.1536	12.6807	13.3278	13.2356	14.8014	12.3736	20.6195	22.2296	12.7977	8.46503	14.247	9.21291	8.29815	21.5361	6.93669	14.2965	14.7006
100147773	16.66	21.4459	27.2358	12.3797	19.0625	26.2712	12.2432	15.8504	20.6021	12.5422	16.7535	21.4717	30.1	25.1558	24.3892	13.1339	23.6278	25.0875	21.3523	20.0483	26.2475	19.7162	16.0381	28.1172	22.7103	24.949	21.9296	19.963	16.1782	23.7279	29.0688	17.7426	23.7631	17.0611	15.0262	16.5208	17.1455	18.1116	20.3218	13.24
10014	119.824	113.384	95.9724	109.395	101.256	129.238	94.7421	111.176	116.012	124.086	127.835	98.4218	130.604	146.672	102.233	125.732	157.171	180.008	158.002	169.86	180.93	156.847	132.362	137.178	176.178	153.823	210.932	159.196	188.696	244.162	194.423	193.256	173.218	164.592	115.267	130.931	84.7538	115.732	119.927	87.6401
100151643	5.28662	5.24307	4.27095	5.51309	8.51522	4.39924	5.98309	5.94898	4.41097	5.24631	5.80404	5.40605	4.56881	4.30684	4.85402	4.3314	5.11321	4.67288	5.85412	4.80463	5.77137	5.0829	5.06657	4.72747	3.85324	4.13863	5.34729	4.24549	5.19487	4.99882	5.39182	5.14129	4.43667	4.88232	4.76748	4.59555	5.042	4.45979	6.07635	4.11528
100151683	374.17	548.303	416.378	548.615	703.999	583.069	481.047	567.069	517.414	600.528	591.454	550.113	609.241	777.769	517.507	577.982	844.877	831.129	950.376	1023.62	976.14	801.864	879.117	577.919	1035.29	1130.73	1107.25	912.715	1192.52	1098.84	1374.27	1164.19	1122.9	1076.52	662.34	642.188	775.486	556.49	652.952	553.222
100158262	9.80837	20.6634	12.337	12.8448	16.7749	11.5204	14.699	12.8847	11.0232	14.7517	8.80351	15.7241	65.3957	54.9953	6.23427	8.70906	12.362	22.0148	26.3331	13.1047	33.3236	19.464	17.4174	13.2466	16.632	18.5339	22.3127	19.9691	21.4592	22.5864	24.3701	17.037	18.5717	25.372	15.9919	6.4537	15.1898	16.0052	13.7407	4.86653
10015	1882.58	1805.38	1787.8	2126.3	1632.51	1686.57	1918.04	1724.76	1742.5	1852.91	1845.94	1768.99	1543.23	1452.17	1672.25	1796.19	1592.54	1612.39	1518.35	1645.49	1697.97	1578.95	1682.95	1818.13	1534.22	1834.34	1748.46	1499.33	1753.26	1646.51	1572	1713.39	1460.2	1661.43	1866.39	1733.49	1703.72	1803.02	2042.5	1646.54
100169752	3.65655	4.53086	5.01122	3.62645	4.0779	3.40335	3.12384	2.90589	4.09683	3.13086	4.4118	3.50431	4.40458	3.48871	3.7444	3.27765	3.47972	3.48256	4.62782	3.55644	3.36193	3.49787	3.4261	3.56894	3.10618	3.8977	3.96031	3.26157	3.16732	3.99854	3.32101	3.61926	3.25301	3.61063	4.07038	3.74544	4.3329	3.52058	2.9536	3.74683
100169851	5.32468	4.74888	2.9352	3.86016	4.28419	3.59995	2.87602	3.48616	3.12797	3.88128	3.52269	3.44714	4.10404	4.59757	3.01532	3.78147	3.35861	3.04907	3.29074	4.59289	3.59954	3.0564	3.93055	3.34567	3.0958	3.87494	3.47975	3.45185	2.93421	3.96855	2.79099	3.0718	3.50777	3.24977	3.27048	3.77302	3.56136	3.14624	3.87208	3.40168
100169890	6.99095	5.25858	4.44741	3.67171	4.33291	5.10066	4.61309	5.41692	4.48385	3.28159	5.33082	5.56483	4.45744	5.09676	5.27879	4.80142	4.21481	4.31692	4.28944	3.58864	4.23406	4.29652	4.72578	4.29953	5.07261	5.13878	4.2441	4.19121	4.46653	4.19469	4.17909	3.47211	4.01392	4.14566	4.29132	4.53641	3.41803	6.02574	3.79965	4.70372
100169989	5.2234	3.28385	5.48361	4.64839	5.54435	4.23091	4.13319	5.42995	4.88988	5.18796	4.78311	6.50857	4.26598	4.00195	4.61629	5.4449	6.805	3.94781	4.6044	5.00351	4.38308	4.4483	4.24298	4.5442	4.16205	4.73966	4.62074	4.7379	6.14141	3.78099	5.79426	7.89475	4.57302	4.167	3.51906	4.31801	4.85838	5.00456	5.08273	3.81289
10016	356.46	433.692	426.578	336.892	336.355	320.366	402.003	331.879	363.301	289.22	260.264	320.6	291.71	249.472	347.685	367.462	366.941	241.335	302.115	276.062	261.129	274.402	279.622	348.582	309.295	298.739	250.696	255.859	296.478	266.396	230.55	270.361	289.97	266.62	331.926	318.614	342.236	355.631	296.747	350.823
100170222	17.1493	16.8682	49.2104	15.9809	22.302	24.951	16.6702	25.8079	30.1962	13.5257	20.3827	19.8768	21.8019	20.5785	19.2412	21.4527	23.2667	29.4707	31.7552	23.2516	21.2761	22.4706	16.9917	22.9209	26.5661	23.2097	30.3581	43.914	22.3156	25.8345	23.4293	18.8337	30.6759	23.3326	18.364	21.4778	26.7791	14.2819	21.2114	34.3401
100170227	5.40374	8.81295	2.10578	4.64668	3.57097	2.33556	4.46494	2.62236	3.83323	14.9214	4.37788	5.19137	6.06821	3.43923	7.26508	3.02562	2.50274	5.38453	3.95098	9.18986	7.21169	6.95553	5.14889	4.70868	2.84195	10.4182	6.15071	5.77034	3.79129	6.17456	2.72671	9.16965	7.90739	4.40108	3.93506	5.89604	4.10479	2.54647	7.15089	2.83018
100170228	14.6106	13.5184	10.001	10.543	11.222	11.3186	12.8863	11.0241	16.1357	11.5503	7.45832	12.4208	20.5931	13.2893	8.2892	19.4918	17.0502	12.0022	13.4561	21.3286	15.9526	11.1862	19.713	13.7658	13.0183	16.5328	9.66147	11.2809	14.1822	11.9615	11.6341	13.0249	12.7846	9.69776	18.1763	16.46	12.7211	13.1748	17.0047	13.9394
100170229	13.6011	10.0376	12.2171	17.0441	13.5148	12.4419	14.068	12.8578	9.47147	15.2976	18.0619	12.865	8.52783	12.5564	13.8487	10.7152	14.9253	13.1756	11.7301	16.8486	15.2022	11.1105	18.9299	12.2375	9.58689	14.2694	14.2118	16.0891	15.1069	11.7546	9.95219	21.2062	11.6485	13.0426	14.828	12.879	11.3513	17.8664	13.7386	16.279
100170765	4.73991	4.39997	5.96351	4.01785	7.77779	4.43535	4.63174	4.70812	4.39033	4.23247	5.80597	5.80727	7.98206	5.75651	4.21642	4.3468	5.47578	7.07418	4.28507	5.00981	6.41541	5.06314	3.96587	4.91604	5.56507	4.41657	4.02476	3.2629	4.55494	4.06261	3.91474	5.50612	4.82523	3.97705	4.58323	4.5594	4.92277	4.90207	3.96552	6.88243
100170841	31.7204	30.475	26.8447	34.3453	50.5865	38.1953	24.3522	40.3903	30.5829	37.5477	69.1872	51.138	19.0565	9.83401	38.3236	27.0707	13.3335	17.608	13.157	10.8893	12.2264	11.4654	12.8473	8.94003	13.3175	12.6342	21.7294	17.0008	14.1086	11.6822	9.88927	11.5294	12.3489	11.9266	45.919	52.6622	38.525	38.7825	39.5653	20.7399
10017	4.59287	3.51363	3.037	3.71158	4.07545	3.76609	3.0662	3.09564	3.49671	3.96427	4.15338	3.97174	3.44676	3.73952	3.18092	3.18111	3.23847	2.77263	2.97261	2.81188	3.26948	4.42243	3.75294	3.69837	3.71445	3.90149	3.0908	3.41674	4.14029	3.27394	3.57729	3.99377	3.7047	3.3799	4.37707	3.3097	2.7406	3.85375	3.50698	3.81432
100187716	8.1263	5.07515	11.1343	7.80903	9.12013	11.4993	14.4808	11.8225	7.29486	7.16252	8.63356	12.9465	7.27787	4.43077	6.35612	5.65932	10.7621	9.70109	10.5155	12.4241	12.5805	14.5966	14.0699	7.1796	7.13976	9.03672	10.076	8.36087	5.86812	10.3434	12.5746	10.1359	11.8018	8.92259	9.98997	14.3603	5.25699	4.62337	14.097	9.12272
100188893	2018.2	2241.25	2127.11	2093.61	1736.93	1974.58	1930.45	1774.51	1893.87	1951.6	1980.87	1968.27	2304.27	1841.78	2109.25	2200.26	2170.88	2150	2274.23	2353.88	2418.34	2253.78	2263.96	2291.12	2358.74	2504.01	2409.39	2366.51	2665.9	2238.43	2195.49	2377.41	2336.12	2301.74	2199.81	2105.08	2371.26	2218.13	2082.89	2318.13
100188917	8.94977	5.54489	4.57366	5.71263	7.95108	4.64737	5.26717	5.48181	7.3093	5.74768	5.56729	5.5367	4.96144	4.44972	4.22571	7.07561	5.32303	5.35095	6.90706	4.23173	6.12201	4.17909	5.13087	6.23681	4.66838	4.57699	4.80908	4.90732	5.42707	5.22952	4.38004	5.19827	4.47054	3.8836	6.68554	4.91889	4.93468	4.53266	5.59027	5.33007
100188947	3.2183	4.08606	4.10117	5.81702	4.60769	5.59648	3.13061	3.27433	3.87189	4.10831	3.80537	4.13009	3.55495	4.26964	3.34645	3.30342	4.92603	4.12611	4.19264	6.23211	3.2066	3.3607	3.88801	3.74847	3.12786	2.91513	3.82545	4.20174	3.52105	4.00347	3.95114	4.34369	5.1753	2.91718	3.20108	3.76332	4.51901	3.60061	2.9811	5.707
100188949	7.87667	8.83834	6.13007	5.98786	8.02681	4.55802	5.87028	5.04227	10.4632	7.16666	5.37666	10.8417	5.21898	12.3747	7.3325	4.48117	7.05765	6.33608	6.7433	5.49303	5.40855	6.09106	8.01235	5.16755	4.27739	9.67612	4.9118	4.97735	8.57121	4.47835	4.66807	5.20839	4.65312	6.5354	10.8222	7.00861	4.57196	6.54259	5.17978	11.1231
100188953	3.7044	4.32115	4.41988	3.56836	4.91004	5.2788	5.85231	6.40676	5.09483	3.74767	3.45216	3.61909	5.86083	4.34537	3.76967	4.45084	3.4364	4.7568	4.15557	3.16449	3.47462	5.00755	3.67973	5.09412	3.71203	4.50434	3.53227	6.73618	4.27939	4.07982	4.24407	4.02742	3.91428	5.429	3.29048	7.35972	4.11547	3.58771	3.43774	6.39387
100188954	3.35747	2.90646	5.48268	3.91414	3.03775	3.73139	4.86794	6.16499	4.36874	5.69494	4.48266	3.83956	4.21821	3.4165	3.75609	3.3277	3.22909	3.62576	3.82008	3.05984	3.89624	4.83605	3.34064	2.89723	3.43117	3.07081	3.94872	2.91579	2.73746	4.12376	3.24781	3.03771	4.5628	3.65841	5.00801	4.18093	3.48685	3.05814	3.76057	3.25088
100189589	3.18883	3.68652	5.97863	5.84505	3.3881	3.77621	5.26365	3.95018	4.06044	9.29489	2.9858	4.53764	4.49917	4.4816	4.46102	4.5865	4.08812	3.64442	5.87755	5.47196	4.03753	3.15328	4.0433	6.70485	4.16181	3.85454	4.76014	4.53133	4.33496	3.8859	6.6415	4.5814	4.69854	3.16574	4.471	5.01584	5.05552	4.50267	6.18447	8.1764
10018	87.0646	67.7421	70.2309	83.7873	72.1894	86.3368	93.1695	85.7462	66.7076	74.5096	68.1797	64.9302	124.064	198.565	68.1025	72.7251	90.6971	112.201	124.098	110.829	150.164	135.146	97.3841	128.602	120.707	98.7939	126.891	112.159	105.205	145.296	138.585	96.7061	147.272	127.818	83.7491	72.5525	68.5944	93.9837	64.5383	60.7458
100190938	8.89556	12.961	8.64641	11.0189	7.97634	8.78448	11.6856	11.5882	10.6488	15.2319	11.2854	13.9961	9.88883	12.6656	12.1204	15.9274	8.86494	11.3101	8.4369	7.32296	10.8096	7.8976	11.2263	8.43275	10.0525	9.32994	7.70051	12.5517	9.01763	10.6294	7.93378	11.727	8.86452	9.19355	9.21613	12.5648	9.82125	8.47118	9.68758	13.3052
100190939	95.6619	53.105	43.132	93.1131	99.8146	74.9741	78.8325	178.957	99.2846	54.2408	68.2148	68.9128	67.3194	124.488	135.642	56.3502	98.6175	117.773	78.0419	116.809	106.892	105.146	114.996	93.2096	107.675	80.1471	97.9221	104.862	93.8196	143.99	145.676	112.092	70.0633	54.0346	99.8637	135.846	45.4746	88.2203	95.4541	75.6379
100190940	3.21293	6.3629	3.5007	3.54462	5.88817	4.5726	4.54747	10.5594	4.13483	3.29625	3.63316	3.93204	3.16328	3.57825	2.87409	4.89002	3.55357	4.94607	3.89339	5.92678	2.86567	3.20304	4.63378	3.86887	4.45283	3.93758	6.22626	4.14041	5.53863	4.15213	4.01254	3.83619	2.85762	5.58044	7.0368	7.92126	3.85091	4.17488	6.86663	6.54748
100190949	4.19937	5.07874	5.3595	4.45897	4.79803	4.13687	5.38035	5.7553	5.4526	4.59103	5.30625	5.34098	5.05839	4.8332	5.42834	4.43101	5.66842	7.58293	5.13262	3.83041	4.31784	4.24482	4.54143	4.41541	4.01566	5.51498	4.97138	4.29419	3.39493	3.7165	4.05974	4.45156	4.47224	4.78009	4.36474	7.06834	4.46267	4.68777	4.93295	5.49759
100191040	8.63666	7.91367	6.05222	6.73791	11.0414	11.5865	8.03305	7.23026	8.23875	11.0111	9.12166	6.35329	8.03138	9.77345	7.73783	6.0276	7.65836	8.43397	7.64781	8.31791	7.1281	6.10747	8.71922	6.36903	5.66134	6.70794	9.01579	9.12388	8.02355	8.59868	9.04246	9.83594	9.8823	7.33894	8.01627	7.88512	7.2862	7.34563	7.32743	9.21284
100192204	13.4798	11.4531	11.8421	11.129	10.7273	10.9991	11.8113	16.4797	12.7789	5.62956	11.6983	14.7901	10.9885	14.3786	17.8084	16.4583	11.3191	16.524	20.0667	13.5706	15.9139	12.9771	13.2356	11.8492	10.0315	16.1967	17.2462	12.9375	10.4043	10.8848	11.5547	10.9749	12.9332	12.6577	6.7236	10.5724	13.8669	8.06592	16.9238	11.166
100192378	3.34019	3.62015	3.07507	3.76301	4.00146	3.12721	5.55116	4.3005	3.63217	2.69698	4.14309	4.96983	3.6815	5.74113	3.0865	4.06839	2.81576	3.47988	3.45233	3.08866	2.66178	3.33337	3.11694	3.12227	2.84084	3.73163	2.81951	3.12089	3.86084	3.23659	3.21279	3.61084	2.88346	3.39607	3.30698	7.9152	4.24827	3.03066	4.82586	3.27732
100192379	6.71016	3.76513	4.90128	2.6143	3.4646	3.20323	3.08182	4.19135	3.52983	5.17334	2.74147	3.40388	3.45863	2.54156	3.58298	2.98864	3.34275	3.41378	3.48977	3.11448	3.78923	2.813	3.78278	2.85615	3.76526	3.08092	2.92671	2.77417	3.44147	3.07836	3.48045	3.35908	3.33969	3.30118	3.53673	4.51435	3.49917	2.97956	3.68123	4.37565
100192386	7.41586	4.54253	5.32213	7.0959	5.2351	6.64359	4.65695	7.05495	4.88057	6.29043	3.50702	5.05019	6.41587	4.26301	4.09277	4.24086	4.6	8.29103	5.03294	4.42619	4.12517	6.00688	5.26267	5.13018	4.80749	4.94067	4.02176	5.62197	4.49296	4.94022	4.98086	4.7668	4.73364	4.57083	5.6259	4.96046	12.1809	4.338	3.77965	6.31297
100192420	5.23373	3.92469	7.07074	6.10122	6.18551	4.84776	5.36221	3.70534	5.27915	6.70747	4.30224	5.17557	5.01172	7.69789	5.12489	5.52504	4.62408	4.22886	5.82518	7.01899	5.17924	4.61317	4.95564	5.63406	4.59027	4.65728	5.13026	4.40655	4.25215	6.52774	4.16812	6.57793	5.21974	5.04714	4.14198	6.88657	5.05109	4.42829	4.37871	4.71245
100192426	6.19212	7.89078	9.22193	15.1189	10.6697	10.0237	8.97076	10.208	10.6017	8.51474	9.02863	9.56768	10.5605	8.62829	8.69173	11.6298	10.9573	9.34265	9.57878	8.03892	9.71608	10.9575	10.6842	10.1733	12.3798	7.33691	9.96993	11.9039	9.12132	8.54425	10.2638	9.25969	9.16357	10.5897	9.88319	9.64341	7.43252	7.8145	8.91213	9.45171
10019	105.209	88.5959	101.696	99.6751	217.704	120.833	97.9633	233.629	167.35	128.753	229.436	172.539	33.6446	39.5013	80.7514	95.2849	164.805	187.216	233.182	115.767	191.42	184.18	137.257	187.506	170.167	115.919	197.606	210.066	129.833	221.947	218.536	138.924	197.618	225.38	118.444	235.128	96.1544	117.991	210.332	140.74
1001	5.81821	6.34776	5.54013	4.35849	6.25647	6.14375	6.80979	6.66699	6.38812	5.54556	7.72789	4.54704	4.64489	5.55744	5.28784	5.60005	4.89705	3.97498	5.65553	4.30642	4.55204	5.87551	4.86914	4.95745	4.11124	5.19017	5.16118	4.63615	5.16853	4.43413	4.50938	3.79687	4.78553	4.47778	4.55132	4.69678	4.04273	6.69636	3.51555	5.47043
10020	100.144	104.313	106.452	111.126	117.877	106.411	78.2856	118.214	113.002	97.7436	113.284	144.526	149.277	199.03	96.3302	87.6446	175.799	141.958	136.699	175.347	139.793	137.796	170.888	145.411	156.818	177.456	135.956	152.081	170.218	127.278	145.845	141.304	139.019	142.322	100.686	119.153	91.0215	104.406	105.318	107.709
100216001	4.83734	5.55968	4.14612	4.25541	3.72522	5.02528	10.0471	12.0162	4.81892	5.59888	3.35202	8.70413	5.96046	3.95965	4.55294	2.79043	6.38502	5.14654	3.06837	7.19517	5.57174	4.7963	8.67418	4.37493	3.98462	5.48325	3.52696	3.7677	4.67482	4.92075	5.39682	6.00244	3.09132	5.8003	11.0339	3.89305	4.13002	8.24871	5.36957	6.82221
100216479	7.52632	6.23661	4.05947	5.45966	7.94731	4.81749	15.3318	5.77968	8.137	11.1447	5.29021	6.48941	12.3273	5.94485	8.10329	3.56468	15.4598	5.21474	13.3833	8.54153	5.95876	9.1402	4.18226	8.97649	9.69591	5.92395	5.59589	5.14868	7.8346	8.80506	8.2867	5.28599	9.59345	7.19709	12.4025	6.62077	9.05234	5.39198	6.97279	10.6573
100216545	19.9359	16.25	20.779	11.9524	22.1583	17.0473	17.4476	13.5207	21.6791	15.8822	17.7491	20.79	16.2914	24.4345	13.9386	15.5369	18.362	19.6256	20.6309	16.5846	14.2756	17.7383	12.6675	13.3215	15.7253	18.8178	23.0514	16.7874	19.7137	19.1025	19.766	13.4371	11.2274	17.6043	8.9474	18.9065	13.9082	20.7367	14.4675	17.2966
100216546	40.646	18.0976	34.077	40.7654	60.713	46.2654	29.4124	70.9101	41.2222	33.2682	53.2367	51.7774	52.2067	60.8892	32.4393	41.5924	35.4069	33.5342	36.7439	40.1727	23.2674	37.6904	33.0485	38.3587	25.2124	33.4072	35.9275	37.3113	25.9738	34.1332	37.8874	26.5774	35.7483	30.7658	20.4776	37.6313	29.0692	39.5474	42.1063	35.9941
10021	20.5788	14.1272	19.9661	16.466	14.9204	13.7685	11.669	15.7235	24.1822	21.8481	25.8879	12.4288	11.1035	11.9131	12.5458	22.6843	17.5653	11.7176	16.6256	15.6864	17.8799	21.9015	15.7981	19.6808	14.2536	13.5387	16.1127	15.9338	17.7663	24.7728	20.6193	16.122	21.1027	12.9518	17.8557	13.6483	16.7701	18.3414	17.1873	15.0078
10022	3.901	4.32399	3.56337	3.46713	6.06644	6.61041	4.60292	5.49439	4.0489	4.18962	4.40311	3.5086	4.21441	3.61474	3.83484	5.12699	3.37933	4.91521	3.84388	4.28386	3.2415	3.37756	3.60671	4.23548	3.13671	3.32368	4.37297	2.82284	4.71676	4.27726	4.31006	3.58493	4.00858	3.96369	3.7559	2.81949	4.85888	3.70653	6.87283	4.17627
100233209	7.23048	17.7204	13.7597	7.08868	7.13732	17.1547	7.09729	8.81828	6.48139	9.32272	9.93354	13.4387	28.3277	16.2436	13.6984	20.6204	11.5982	14.8548	19.0306	14.5595	25.4005	21.1534	14.55	21.1328	16.7672	15.447	13.2706	16.3519	17.3812	22.9914	22.6791	21.0983	27.2649	30.8674	9.78574	11.4344	13.6068	14.6311	7.87274	11.773
10023	10.0073	9.51161	7.85867	9.95772	8.99552	7.23066	6.2907	14.4036	13.3635	10.8867	8.67303	10.0697	16.1832	18.3037	11.9368	10.286	16.2068	14.8539	13.8919	15.5119	17.0867	24.6576	14.9796	14.4953	18.4538	15.0524	18.6873	13.8944	19.8655	20.8283	15.7204	18.9975	11.36	13.446	7.40727	7.96494	6.2819	5.89446	9.70705	9.5674
100240728	5.22322	14.648	2.63292	4.33753	3.45442	5.67558	2.39598	5.55055	5.22322	8.51284	4.4231	2.74941	4.9157	10.3762	2.81738	3.55555	2.6292	4.27744	15.7194	2.01636	2.95212	2.42993	3.11269	2.31027	12.8484	4.98404	3.19408	2.81112	2.56744	3.50462	5.4388	3.62215	2.31027	5.70626	8.50402	4.51326	3.08617	4.59493	3.92117	2.69052
100240734	3.25752	3.64196	3.70659	4.90069	3.69985	3.57691	3.20262	3.61761	3.17007	3.78381	3.44814	3.81987	3.32701	2.84443	3.48371	3.91851	3.39437	3.50495	4.56191	3.48188	3.35881	3.76421	3.2717	3.10695	3.31031	3.11963	3.07681	3.53019	3.60833	6.03733	3.55482	3.14485	3.61945	4.12133	4.42415	3.95952	3.44302	3.10633	3.76612	4.53717
100240735	4.38552	3.55252	3.1673	2.88369	3.58967	3.76607	3.72469	5.2865	5.75084	3.80665	3.24383	4.08682	6.29911	4.12899	4.69755	3.94862	3.46733	3.98566	4.72886	3.25339	3.05238	3.36982	2.92888	3.25961	3.76332	3.08554	2.90284	3.39395	3.35422	3.60097	2.59353	2.83127	2.45084	3.73962	4.25057	3.1134	3.03994	3.15069	3.93616	3.67824
10024	9.16315	14.0207	5.90514	9.31163	9.56452	7.67125	12.9113	8.11891	9.3697	11.7289	9.01709	8.82615	54.1157	41.7121	11.9472	9.66073	9.55581	9.16861	10.1873	11.9576	12.2532	10.6139	10.5499	12.3793	9.55736	13.992	14.7277	9.08957	11.3485	7.93573	13.9011	9.0017	12.5175	13.033	7.10303	8.69437	9.26086	9.73874	9.7638	10.0836
10025	50.8836	51.853	60.4906	54.5257	64.0088	67.2285	63.7898	51.7518	66.3363	54.068	70.8486	67.311	64.1877	62.8229	53.6636	52.4566	52.4235	55.8492	54.0108	54.6013	50.8421	41.1734	51.7792	37.2324	54.8077	55.7007	55.7956	63.9069	56.7801	51.9966	55.7548	46.628	54.2795	63.8837	57.1449	64.6253	61.2913	54.9684	61.7269	61.3764
100268168	6.24907	6.11976	6.68868	5.36834	7.42557	6.02231	8.07254	4.74113	7.83786	6.67903	5.35306	6.61654	3.91478	5.83948	6.50548	6.56193	6.16385	6.6482	6.35571	4.77849	6.22332	6.64209	5.34703	5.90897	5.71224	6.70283	9.65481	5.56323	6.29574	6.92541	10.3111	4.79746	6.16794	4.98749	5.90492	5.62547	5.85754	5.51843	4.66616	7.14801
10026	190.612	203.463	152.622	201.702	106.779	118.902	194.411	109.711	98.2281	186.729	105.376	117.69	404.951	344.521	190.165	205.057	236.781	213.475	159.674	287.945	215.308	228.363	264.399	274.083	247.004	249.417	186.234	201.529	306.64	221.959	267.855	245.185	198.298	209.568	190.933	147.99	156.763	177.809	117.707	153.687
100270679	4.64003	4.89902	3.40241	4.17887	5.63806	3.60186	4.29991	6.09645	5.04758	6.32702	5.5288	5.28041	4.16145	4.43847	4.79041	4.03614	4.71003	3.75467	3.74631	4.19994	4.05095	4.68448	3.79753	4.22761	3.87067	4.45713	3.24622	4.12937	3.68736	5.2481	5.08087	6.32877	3.70527	4.21497	5.32249	5.73578	3.91438	4.71818	4.74633	3.49544
100270680	9.76701	8.76871	4.84146	6.09274	6.30043	7.52259	8.76459	5.39016	5.44878	5.93663	7.6608	5.46109	6.48809	6.46286	7.31886	5.99001	5.74602	9.5792	9.05302	7.58392	7.45504	9.32759	5.3278	7.29858	15.9383	7.66673	11.233	7.12397	6.5597	6.62728	6.91555	7.14132	10.628	6.00436	5.95662	13.1268	6.25839	12.9132	10.9034	9.32028
100270746	5.46039	5.61241	5.27998	6.43277	5.21776	4.79674	6.12569	5.19342	4.53734	5.61924	4.96887	5.4599	5.04541	5.67368	6.1261	3.94146	6.9693	4.30118	5.21177	5.3965	5.24286	5.25905	6.27574	5.14504	5.50522	4.51886	6.37584	5.24984	7.05313	5.12538	7.22184	5.24604	5.77812	7.68979	5.74616	4.6597	4.22212	4.60647	5.76639	6.76186
100270804	10.6501	8.54075	11.5881	8.32763	8.7003	12.4697	12.3813	12.9024	15.6774	14.274	12.1412	8.56776	13.0357	11.2422	13.7555	7.06346	15.226	21.0646	13.5139	14.1686	13.7134	14.8624	14.5877	15.5246	15.1225	15.553	15.8862	12.813	12.7853	16.066	16.2808	17.257	10.4251	9.90047	11.2502	13.3056	10.2714	12.7437	7.9654	9.71517
100271702	5.01729	6.20542	6.41729	6.31029	6.40567	7.46667	7.85661	5.03617	6.84449	5.3267	8.78172	6.51937	7.41648	7.73153	7.26043	5.45667	5.73821	7.61565	5.57095	6.2465	7.43224	7.14315	5.95059	5.93699	6.03769	5.44691	5.78598	4.64615	5.7208	5.68944	7.6581	7.36195	5.43508	7.36736	6.98225	6.81361	5.84487	7.08645	4.82633	8.45115
100271715	6.06938	6.73882	5.79294	5.06692	9.54175	7.57131	6.10278	5.98136	5.64117	5.92866	7.8407	5.99815	10.9739	8.45786	4.02162	4.34138	5.45695	7.54979	7.17908	5.76395	6.29532	3.64438	6.05929	7.27374	6.46083	6.6264	6.24028	5.2281	6.17468	6.0491	6.07104	7.45938	5.39018	5.35615	6.16724	7.47859	6.63056	6.85035	4.52365	6.05762
100271722	37.6119	77.1474	56.8678	42.2776	21.826	65.9717	43.0825	36.8996	82.1152	57.835	34.8	33.7473	126.552	133.871	75.1065	46.6021	32.9965	18.3053	22.9817	55.3455	50.0214	43.2114	37.0581	33.348	42.4003	34.989	31.4238	23.5978	44.2704	36.2754	33.2398	43.6951	31.774	32.5061	30.1639	44.7708	59.301	38.9125	44.1529	45.4237
100271832	8.42402	5.39263	6.88587	4.54183	7.87057	10.3017	6.49023	8.05456	5.63262	4.94762	6.64787	4.95313	5.55975	5.05859	3.79583	4.77504	6.5458	4.57221	4.73152	6.23929	4.66961	4.48463	7.62906	4.40898	4.94341	5.312	4.27337	9.95407	4.79316	4.65946	6.37578	6.16594	5.25719	6.66034	3.3376	7.54804	5.39821	4.21887	5.22414	4.70098
100271836	197.927	192.245	213.012	160.21	245.646	188.537	192.742	136.874	183.506	293.322	275.276	194.255	240.015	253.292	210.619	236.982	206.474	223.833	200.661	291.501	171.035	231.939	292.509	253.972	189.035	186.245	189.894	194.137	227.915	175.188	189.219	227.9	217.792	253.29	153.977	130.925	214.02	239.33	243.449	192.93
100271846	5.09355	4.27761	4.0141	4.3172	4.06837	5.68619	4.40989	4.71149	5.99423	4.48781	5.67039	6.07223	3.85183	3.44871	4.12828	5.183	3.2795	4.14817	4.16113	4.18591	3.64534	3.51023	4.26113	4.50034	3.76844	3.92118	4.77561	4.04904	4.92096	4.56718	3.92465	3.47522	4.7003	4.24189	4.32148	4.17528	3.59007	4.37692	4.16612	3.2948
100271927	123.913	124.844	125.281	125.524	114.6	127.939	107.313	124.52	90.0766	109.884	124.623	117.091	54.4021	90.0172	142.002	124.911	214.987	159.701	253.404	127.827	146.986	135.42	151.812	134.505	184.031	206.012	132.99	225.67	135.327	138.119	135.154	118.445	130.753	131.365	120.048	98.6196	104.208	104.781	91.7132	119.594
100272147	168.265	118.672	115.664	183.464	91.9086	136.252	138.623	124.774	119.233	149.416	122.445	94.1771	74.4046	57.4073	161.785	97.6098	81.5716	85.0392	87.4512	102.998	111.402	106.8	146.824	96.8375	120.697	101.573	73.1133	68.734	130.748	87.7599	105.727	113.141	85.5356	69.6471	164.426	122.342	146.804	168.103	102.16	155.406
100272217	14.4146	9.3916	10.0313	9.24078	16.6489	11.9642	19.4367	12.2014	20.7824	15.2286	15.6757	9.64936	10.0398	6.58298	12.6676	12.5542	10.7975	10.6575	11.2821	15.6829	17.319	13.2236	13.2985	17.5267	12.174	10.6026	10.7917	13.6559	10.8424	14.6484	14.3927	14.7069	9.25883	11.9139	11.4464	11.3789	10.6354	12.703	10.8183	12.0015
100272228	18.1357	12.0955	14.4816	16.2737	25.6929	17.5506	19.0916	12.9953	19.3964	16.0969	9.97529	12.277	14.34	31.7263	13.4058	15.9012	22.08	21.9266	19.111	25.1448	12.9548	21.4357	25.8778	22.2257	11.5515	19.3579	16.8489	23.2669	18.0272	15.3718	16.6048	15.4416	14.1446	15.2095	11.4584	16.0163	14.1854	15.6918	17.6545	19.1014
100286844	5.30632	4.87321	7.703	4.51159	8.56648	5.4988	6.10505	5.06436	6.38467	5.95531	9.35981	4.03792	5.77543	6.62283	5.09496	5.60654	5.71157	4.82971	5.33051	5.24761	4.01361	6.17111	5.26702	5.87762	5.77997	5.10905	7.69733	6.41717	4.72524	8.8768	4.51949	5.37389	4.67409	5.07912	7.98402	4.31701	5.17373	6.04444	6.01626	6.54788
100286938	5.86518	5.6437	5.6907	6.65254	8.71666	6.154	7.70615	7.40618	6.12176	6.09705	7.04357	3.57126	5.45492	7.67604	4.50161	7.56947	8.68402	8.23507	9.68015	7.02046	10.2474	7.994	6.28821	8.09783	7.17854	6.85508	6.51024	7.44058	6.5397	8.698	6.84158	6.48129	9.1454	5.67679	8.9537	9.73394	5.62193	5.40244	4.51155	5.40978
100286979	4.27735	4.35912	6.1542	6.49679	4.03499	5.25335	3.83596	4.92669	5.9666	4.42621	6.08073	4.76822	7.51154	7.98775	13.5652	3.97517	4.58746	3.82082	3.43509	4.67332	4.10297	5.00675	6.55874	8.38678	2.58491	3.74838	4.4672	3.67201	3.0175	5.82047	2.88543	3.81738	4.7888	4.14257	3.40323	3.91494	7.11933	5.22562	3.55755	5.32188
100287010	2.91015	4.54812	2.95588	3.35982	3.16196	2.9774	3.728	5.65067	3.37684	4.28856	3.46617	2.80742	4.37941	5.19547	4.39497	3.21628	3.07625	3.38054	3.13467	3.31229	3.01135	2.77572	2.80992	3.55219	3.13617	3.38133	3.21807	2.85466	3.33012	3.30891	3.01555	3.80803	2.98572	3.57311	2.86552	4.62214	3.57594	2.93923	2.68287	3.01813
100287015	8.52626	8.51928	8.28711	11.7727	14.0542	12.3869	6.60297	15.556	15.9131	18.7732	7.67201	8.5512	13.8428	10.6098	7.04207	8.04075	10.8115	6.99604	10.2619	8.82769	13.1586	8.6609	8.23383	10.6185	7.30985	15.6085	13.5387	9.70738	11.8978	11.6564	7.79493	12.0271	13.4088	9.49216	5.37046	9.50867	10.3215	8.30428	9.38464	6.45769
100287029	6.38852	9.17115	22.5747	17.1077	10.5596	13.3914	10.0341	9.21978	8.15221	17.3606	11.2374	8.83893	8.26815	16.5293	7.0619	13.6743	8.46028	13.3961	10.9533	14.0603	14.8355	7.35876	13.0028	14.2342	9.53768	13.9798	15.0502	14.4246	9.98616	15.4298	12.0463	6.63258	8.36369	13.2244	9.58377	9.88261	10.5576	10.7313	10.6732	15.7689
100287036	10.7325	9.16293	12.5062	14.7958	10.1118	9.25966	9.31397	11.2788	7.89065	6.49687	9.79365	10.0109	7.95228	6.98198	11.5171	8.67609	6.31863	9.28683	8.07003	9.28527	9.53148	9.46124	7.18609	11.7053	9.06515	9.76497	8.73581	10.0343	9.93877	11.8644	12.4235	5.74998	10.1027	13.5838	11.5108	9.41492	8.25931	9.53843	10.9241	9.53923
100287042	14.3131	12.5695	8.33255	16.3768	13.0572	16.5855	15.0344	12.0828	11.7822	12.6331	11.7288	20.4659	15.8311	18.7928	18.6389	16.8694	13.851	10.1236	15.0112	13.2796	11.289	10.7356	12.0087	13.2602	10.4681	13.014	11.7099	11.84	13.2982	11.4371	12.8184	13.2116	12.5094	19.7371	17.03	9.62058	12.8	12.8838	13.7648	16.0641
100287072	3.7809	3.48612	3.30801	2.83324	3.71392	3.40763	4.53286	3.85782	4.59947	3.51233	4.13493	3.6655	3.284	4.43984	3.3228	2.93605	3.57924	3.07816	3.25917	2.86441	2.73626	2.95357	3.49637	3.00314	2.89899	3.01799	3.01823	3.01151	3.44645	3.03334	2.7817	2.442	3.01399	2.73701	3.12194	3.14472	3.64029	3.20003	3.15689	3.58607
100287082	3.60421	3.85533	4.43557	4.53745	3.81363	3.24666	3.10273	5.11037	3.13028	4.23629	3.81806	5.26583	3.95814	4.37587	3.93462	3.44526	2.99727	3.5705	3.37031	3.90456	3.34013	3.41728	3.46116	2.82753	3.21553	3.28157	3.28663	3.64274	3.01043	3.5659	3.22112	3.21532	3.30575	3.52173	3.50056	2.9992	4.18457	3.9454	3.43671	4.33983
100287098	26.1429	31.2384	36.2883	13.0573	13.7499	26.8584	11.1097	52.148	32.5272	11.1757	24.8888	15.0191	4.4299	17.1387	19.7549	44.0489	32.6256	28.6943	20.0095	31.8385	14.9971	25.4577	21.563	20.7327	24.0325	17.9667	18.7963	33.7242	19.322	22.171	30.2856	19.9732	24.7989	30.1905	25.0251	21.1417	28.5819	24.8304	35.695	25.5826
100287114	7.44688	10.1568	6.81364	7.32913	4.29311	9.33882	7.73698	7.99855	7.98239	5.88608	6.26371	7.0766	8.4406	12.2852	6.6945	6.00433	7.82434	8.25642	7.55739	9.4904	8.06376	8.57013	7.66067	4.92335	5.93779	9.16686	6.78013	7.73546	6.92966	5.09732	6.39388	5.24488	8.28282	7.37663	7.63792	6.63386	6.53356	7.2357	7.75967	11.9463
100287144	6.42805	8.8658	4.66702	4.58216	25.3599	5.23646	8.51594	8.9426	8.93614	8.02845	8.12746	7.22119	8.82033	8.82696	5.20616	7.04997	4.93979	7.47374	5.02474	3.81574	4.92107	6.85661	4.53508	2.62934	7.60198	4.34009	4.12867	7.63697	7.33803	4.12267	3.84226	5.61622	7.03037	4.96703	6.74452	6.50758	5.83131	8.34362	8.14811	7.94725
100287166	9.60922	7.40137	8.58455	6.82369	10.7554	6.57557	7.45606	10.3703	6.9946	8.0763	7.70851	6.75737	8.27372	9.55666	7.55758	8.04502	9.29874	7.66743	8.43648	7.71126	8.3167	11.3399	8.31368	8.13443	10.7947	7.3142	7.79755	13.3321	7.4469	9.06347	8.89821	7.5241	10.1749	7.22895	7.30983	8.46639	7.72025	9.49699	7.94185	9.03725
100287171	33.0819	32.7865	29.7222	58.7721	59.1436	43.5088	32.8586	31.5992	59.8569	41.4779	44.6946	49.7321	76.7965	38.8527	41.1309	42.5217	39.2446	53.8324	52.9839	72.8212	80.9796	67.3471	44.8393	43.1839	24.8188	65.7759	65.5105	64.1666	49.4753	60.3821	33.3984	35.5371	60.4082	67.3371	71.5861	55.8392	62.8709	48.8691	50.6944	32.2171
100287175	7.68215	11.2412	9.97252	5.08592	5.27923	8.50858	7.87272	7.97469	9.94451	16.4253	9.53705	11.373	11.2209	11.3249	7.32557	7.44357	5.95868	5.82391	8.3878	9.64862	8.96522	6.40414	6.83029	6.31101	6.69443	6.97303	8.15539	8.90893	11.1148	9.86324	6.55512	9.2205	12.3548	8.82526	9.96989	11.3233	8.17393	9.81328	7.3051	9.34032
100287177	23.5544	26.0514	21.6554	26.1161	32.7681	27.745	27.9605	32.5442	32.4364	17.4376	24.3899	38.9149	16.1821	15.5876	36.3677	21.5649	25.3863	20.1986	27.363	21.8098	23.7918	20.624	26.0263	15.7496	22.8703	26.1608	30.732	21.478	30.7773	23.1582	19.5523	17.5707	29.9619	15.0412	28.7529	24.7243	19.1099	35.3194	24.1672	17.9862
100287216	5.03448	5.73369	5.62617	6.3731	7.34016	4.2093	5.01164	6.63128	8.13953	6.78566	7.92692	4.61433	6.30793	5.34483	5.05388	6.75761	6.3053	8.06244	6.15586	5.10003	5.13571	4.97205	6.22946	5.47993	5.47738	6.87913	7.84062	11.6403	5.92464	5.78361	5.47781	8.55016	6.34256	5.69744	5.19828	6.17595	5.64967	6.21976	7.41459	7.03813
100287225	3.46174	4.28981	4.14739	5.38797	7.7337	3.83227	4.53184	4.73357	3.80069	4.41945	3.45327	6.19255	4.63893	3.69102	4.28223	3.83331	4.24406	5.72651	3.90034	4.01099	5.43397	4.13358	4.45276	4.52306	4.46888	3.76753	3.6118	5.84301	4.66154	4.76872	4.04727	3.44062	4.04425	4.62047	4.28941	3.80618	4.11187	3.32734	4.31606	4.98072
100287226	3.0662	2.59888	2.40981	4.1553	2.20069	2.79682	3.0158	2.79982	2.92133	2.41605	2.52284	2.48082	2.78175	3.21346	2.59181	3.03749	3.17493	2.68638	2.42653	2.8047	2.65857	2.97412	2.95682	2.17917	2.57785	2.2948	2.66106	2.52404	2.59502	2.57362	2.75329	2.80411	2.93089	2.68972	2.72529	3.3243	2.97946	3.19035	2.30775	2.55359
100287227	5.54088	4.60742	4.14856	6.9456	4.81479	7.14098	6.71456	8.95387	7.203	4.72951	3.58347	4.74255	5.61968	7.3221	8.68976	3.45667	5.34337	4.54283	7.50081	5.87993	5.26537	8.50017	8.07907	12.536	6.21135	13.3328	6.33082	4.65873	5.44256	10.9739	8.46815	6.86402	5.55556	5.26503	8.43949	6.37173	7.77569	4.52139	8.63178	5.57623
100287284	8.44138	5.36918	7.83708	10.0336	8.85285	5.97249	6.45303	6.18581	5.9484	5.51201	5.68895	6.9825	4.5329	8.28626	6.21369	5.63722	5.1852	4.37503	5.13274	7.3581	5.17647	5.22527	5.31314	5.51604	8.41488	4.27737	8.17858	5.58377	8.17442	5.79257	4.36519	5.54011	6.62304	5.36255	5.92095	6.68593	8.1311	7.17427	5.7403	5.74716
100287290	6.15315	6.58353	4.93448	5.46214	8.33707	9.06666	8.24883	8.57766	8.04976	6.8126	7.36438	7.42354	9.71738	8.64133	8.03657	5.5295	13.2532	7.58414	6.56416	16.3456	5.56131	8.7957	9.01252	10.4981	6.74957	16.1264	15.3961	12.4754	7.34955	13.1072	10.5379	9.28487	7.83099	12.8465	7.03421	6.60433	9.25757	7.72993	6.97011	14.6804
100287314	62.7617	50.4003	66.0648	68.2471	88.2103	58.9333	63.5821	136.433	118.127	75.8379	101.597	103.842	10.6702	6.57261	52.945	82.3099	10.3014	35.9381	33.6306	19.5915	31.6016	40.5105	23.2501	39.8578	38.4798	11.1654	43.6405	37.5296	24.7798	49.7442	51.2698	30.3072	57.0163	47.6535	63.3592	135.595	42.6561	60.9509	128.979	71.525
100287333	9.38086	18.3167	7.61265	13.1892	15.4523	25.5007	14.9202	8.49082	9.52346	18.745	19.1852	5.77875	45.5046	9.52042	23.0871	19.7237	11.5231	17.798	14.5344	17.9028	4.62957	8.92587	13.8128	9.85917	12.9469	5.36459	6.52974	11.6907	17.8765	19.9428	11.7585	14.8567	14.6844	5.40171	34.3434	6.86505	7.16026	13.0226	12.9115	9.92438
100287362	5.85473	6.95833	6.20952	6.11052	7.82049	5.38648	6.05114	6.14129	6.09368	4.20024	8.13945	5.33302	5.55931	5.21339	4.63964	6.10237	5.15106	4.9112	4.80052	5.31991	4.6736	5.25731	5.54803	4.61533	5.36889	5.36003	5.40855	5.09063	5.88651	5.18575	5.18998	4.83533	5.70143	5.18485	6.77227	7.3544	5.11587	4.43897	5.85473	6.18579
100287366	10.2589	6.67032	13.5944	8.75339	7.70963	7.20991	7.57564	9.99501	9.21659	7.41053	16.1801	10.0393	7.88147	7.63502	7.22845	9.23792	8.64633	7.05353	7.38328	10.5313	7.88211	5.7724	8.02386	8.69436	10.5505	5.59759	10.4458	6.96593	9.42208	8.00383	6.14789	6.69167	6.81493	7.09768	7.47321	8.4615	7.71378	8.17273	12.0277	8.98421
100287387	11.139	10.2216	10.1468	11.2772	10.6851	9.55685	13.968	5.91632	8.12815	10.5309	11.8473	10.1977	9.28191	11.8677	8.23669	8.78204	11.6177	12.1981	10.6907	10.045	9.62281	9.40218	12.8999	10.1269	10.2437	9.10887	8.44941	11.9449	10.4906	10.5243	11.0939	13.2901	10.7195	10.6128	8.45643	15.9259	9.82151	10.9078	12.9995	16.6557
100287413	6.04134	8.68723	9.756	7.25074	5.98634	7.79905	8.75129	5.43571	6.69175	6.79715	9.50931	6.32335	5.34216	5.94993	6.61189	5.52875	5.55949	4.32013	5.0342	5.76356	5.8865	5.97834	4.55298	8.45961	5.33504	5.54421	6.17691	5.97833	5.72995	4.47933	6.69984	6.17058	4.24895	7.88298	6.87188	6.07284	6.38689	11.1282	4.44079	4.32271
100287477	10.4921	5.02659	5.86353	7.57912	7.38866	10.1651	4.86189	9.65756	4.49451	3.7591	5.22257	5.13561	5.36939	6.44009	8.16341	3.53627	4.56388	5.476	4.76129	6.9361	3.10726	7.00541	5.81458	8.60306	9.41532	6.47542	4.99123	6.46847	5.14116	5.43841	8.85455	4.19747	5.39363	6.324	5.24576	6.79051	7.46848	9.08725	6.1336	4.00869
100287482	8.36358	6.11444	8.10138	8.17515	14.369	6.89946	10.5094	12.483	12.3176	12.5422	10.2115	6.3844	14.7102	13.2205	7.16365	7.61456	7.57934	10.362	7.64017	6.4606	9.9423	7.33649	8.16106	8.84655	12.4381	8.12392	8.98073	9.29272	8.8947	8.42415	13.7999	12.0657	8.23975	8.46011	11.8267	6.68512	7.64199	9.1099	8.44699	7.90273
100287497	13.6614	6.76612	15.9974	21.5162	13.4208	17.4758	14.1028	5.30969	6.08327	5.8476	12.7297	20.7052	11.392	18.6868	7.08523	9.33275	11.6182	16.7624	27.4497	36.1469	7.13915	17.284	15.6195	13.3181	9.50896	6.80609	20.7537	7.203	27.4977	10.9235	12.4075	12.7431	9.3916	9.23484	6.52396	8.28737	17.2767	13.9377	37.7221	8.64991
100287559	33.6978	45.0411	47.0654	40.3419	21.4749	26.106	27.2585	21.959	19.3302	20.8362	29.7273	24.8322	9.22734	13.5434	59.3976	46.5382	8.26273	7.09743	8.68932	8.22981	11.8331	11.843	10.9277	11.3241	8.24488	11.0127	7.46643	8.50779	10.1409	9.2947	7.81508	7.55911	10.4625	9.77976	33.3571	23.033	37.2453	46.3322	26.748	37.7408
100287569	4.67982	4.79127	4.46682	4.60588	4.61854	4.86453	4.62246	4.85207	4.32828	3.95173	4.51348	6.36309	4.37255	4.40693	4.4571	5.38455	3.93339	4.79848	4.75674	5.6599	4.2616	5.12511	4.45744	3.80769	4.55207	3.96691	5.17327	5.81483	5.34872	4.93646	4.87774	4.37367	4.63488	5.20884	3.76906	5.0866	4.05325	4.5648	4.86563	5.9358
100287592	4.32833	4.52289	4.3257	4.28131	4.30403	4.60211	3.96601	6.11002	5.29578	5.31563	4.60687	4.02435	5.45504	5.28748	6.50249	5.31022	5.19236	4.07469	4.82252	4.08791	5.86965	5.92808	3.58926	6.4101	6.78111	4.00388	3.81467	3.71424	4.60196	5.08106	4.51057	3.61511	3.9274	4.14315	6.34262	3.24337	3.87125	4.66794	5.87534	5.19718
100287616	8.19441	8.66044	6.67079	6.83193	7.32172	8.13487	11.5873	7.62613	6.64482	6.62632	5.36878	5.96454	8.40512	5.98585	6.81052	8.50191	9.58155	7.16633	5.33919	6.11273	6.45877	7.10023	7.47454	6.73563	8.48789	7.05802	6.83456	7.102	7.63522	6.55519	6.32754	9.24002	7.58568	6.41267	6.50256	6.25387	6.50884	5.95615	7.46758	7.06711
100287632	3.69194	3.37847	2.75431	3.15164	3.4784	2.60779	5.41022	2.85126	2.6023	2.80887	2.69074	3.03258	3.79682	2.91401	2.67608	2.62269	2.83389	3.10669	2.43297	2.69994	2.69182	2.94429	2.63118	2.68884	2.82707	2.53174	2.68441	2.7476	3.09201	2.24844	2.6739	3.26096	3.30539	2.70991	3.18095	2.8399	2.74489	2.78808	3.96642	2.29586
100287639	4.95186	4.21792	3.97588	3.78644	4.00544	3.93109	3.08176	4.13997	3.77974	3.50029	4.21289	3.94727	3.53546	4.19259	3.35617	4.84667	4.39324	3.99719	4.15603	3.42868	3.99272	4.33908	3.78696	3.82942	5.24385	3.40717	3.73784	4.57696	3.84753	3.76919	4.00475	3.81446	3.33	3.7663	3.73596	4.19945	3.53005	3.84264	4.29713	4.14972
100287651	3.35094	3.45531	3.22712	3.09405	3.33348	3.8928	3.62162	3.2997	3.30424	3.4698	3.23476	3.2187	3.08714	3.68946	3.30071	3.60251	3.04465	3.12026	2.8986	2.83529	2.95895	2.80151	3.05251	3.05525	3.24698	3.01112	2.89141	2.98267	3.32132	3.01982	3.13576	2.70858	2.88475	2.92473	3.46764	2.98036	2.96487	3.173	3.02409	2.78713
100287718	3.31575	5.90232	3.65519	3.78135	3.07015	9.3115	5.49633	4.29286	4.16318	7.26564	4.74661	3.90572	3.16201	3.69674	4.0072	4.31867	6.34758	3.90316	4.01654	3.73149	5.91052	4.85578	3.76312	3.57317	4.18274	3.68484	4.86647	3.58821	11.2734	3.8582	3.29408	5.20489	4.03615	3.96024	4.01033	5.04971	5.51893	4.25641	4.72551	6.79399
100287722	3.33851	5.19541	3.51564	2.745	3.76209	3.24237	3.27501	4.12168	4.32825	3.28159	3.10077	3.72807	4.4423	2.98336	3.54881	2.39384	2.67691	3.14736	3.27584	4.16814	3.35751	3.81455	2.55756	3.64601	3.04791	3.1028	2.73416	2.94774	3.21575	2.92318	3.12001	2.68385	3.3914	3.00501	3.32782	3.10695	3.00572	4.63926	2.66942	3.59139
100287765	29.8633	23.323	30.157	30.4714	25.2367	22.9057	28.9782	25.1031	25.6001	30.3147	22.6424	26.2613	50.738	56.9048	28.1843	29.4609	33.8361	29.5765	29.076	37.109	30.5884	35.9639	38.9662	36.6875	30.6771	32.9259	34.3508	33.5944	29.2364	27.8966	33.2843	28.3533	27.6511	28.2914	27.636	24.9475	23.0489	31.9583	25.7807	22.0988
100287792	4.67723	3.5395	4.55359	4.1354	4.30184	7.0742	6.28759	4.65064	5.03905	6.05765	4.12796	4.08991	3.87058	4.3922	4.04849	3.89715	3.32311	3.28555	3.8283	4.91759	3.75166	3.47405	3.80598	3.13928	3.70691	4.18553	3.45718	3.40912	4.49422	4.04242	4.65955	3.682	3.50764	4.0832	3.31676	3.24818	3.31891	3.4001	3.56111	4.24257
100287808	10.6312	11.4596	11.2668	11.6127	15.1552	11.0017	15.3353	15.652	14.2105	9.57043	10.3558	12.6451	7.49461	8.72843	11.2459	14.4152	8.18933	13.7695	12.6257	13.488	10.0358	10.9159	10.3004	10.165	8.98808	8.48757	12.5381	7.37705	8.43558	11.8272	10.532	12.0436	10.7017	9.741	8.81987	15.859	8.61541	12.1529	11.0994	11.2715
100287814	7.01552	8.27281	7.77007	7.61644	8.98772	8.66614	5.85004	9.62421	8.49293	9.06425	6.35423	10.4565	6.44599	8.07739	6.82814	8.12783	7.53886	7.99932	8.38269	7.36915	9.813	7.58718	9.40934	7.29012	6.69812	10.7556	8.27746	11.1785	8.80044	8.57787	7.79007	8.70268	9.06637	13.3104	8.56248	9.91491	8.10231	11.5659	7.98465	8.08279
100287834	175.353	221.147	304.905	167.597	290.243	273.807	224.121	188.874	269.209	236.705	233.724	202.487	105.59	142.915	201.626	163.814	233.559	246.09	298.171	245.586	273.332	408.779	216.031	163.609	399.629	320.755	400.196	443.177	323.686	373.588	321.555	194.684	323.733	454.228	296.177	447.68	400.819	264.746	306.129	266.551
100287846	9.66131	18.9668	15.6577	17.8624	9.19436	13.3789	6.25707	6.80524	8.06223	10.9373	7.71138	10.4825	30.8526	27.7432	11.5069	31.4679	12.8805	8.52012	10.6007	13.5758	8.59308	15.3767	9.62702	14.8207	15.1117	15.4151	10.0301	8.1366	15.6601	7.72086	8.62313	21.4308	13.2153	15.0595	12.7234	5.38104	13.0277	10.7328	4.57787	8.77463
100287852	8.47277	4.98212	6.50973	4.92544	7.21304	5.4523	3.28435	4.85513	12.0001	5.98114	6.92782	6.64787	4.79126	8.1893	13.6773	5.53541	4.85232	5.81573	5.65327	8.0005	8.42151	5.89262	5.68096	3.27539	5.67728	9.22521	6.65846	8.89117	5.7743	7.72416	7.90215	5.24172	7.86652	6.58922	6.37786	8.31074	7.23379	5.91963	7.25714	6.49523
100287879	4.24868	4.05065	3.73544	4.43482	4.96321	6.32524	4.47681	4.9552	5.92588	5.15404	4.68672	4.06779	5.42974	4.25274	3.7088	4.2167	3.52171	4.06238	5.82557	3.38604	5.13452	4.72767	4.03012	3.71954	4.50177	3.17891	3.61767	4.16184	4.59913	4.45212	3.93132	3.35891	3.87292	4.41724	3.65454	4.06029	3.75049	4.9186	3.58721	5.86156
100287896	27.5836	44.427	43.1549	32.5643	33.1043	54.1138	28.2796	40.8112	34.7918	43.4797	23.0441	20.1932	41.3786	22.1867	34.1569	33.3145	34.938	51.7572	41.4372	43.4674	45.0419	66.4544	43.7312	68.3327	53.7706	41.1309	59.8395	43.4885	51.1819	68.237	68.1634	44.4897	31.1555	40.5473	20.7984	34.895	41.7808	24.9056	29.2683	41.0837
100287898	8.61909	15.6066	8.32879	20.5291	8.27419	9.04963	14.3073	8.48511	18.7138	10.5185	11.4136	10.4733	9.43498	9.44953	20.0951	7.66667	6.51975	13.6387	10.3758	14.1298	18.7013	11.1405	16.7744	12.6762	12.4388	16.4915	17.1337	18.5904	14.0495	10.2557	17.7308	10.425	13.3335	13.6743	11.5044	12.5302	15.2225	13.0785	6.56891	21.5383
100287902	14.8397	8.94783	8.99663	13.9449	13.3613	8.09521	13.5181	13.9986	14.1885	9.46434	16.1114	14.0826	13.556	14.2448	19.1024	8.67104	10.8772	12.44	16.0403	16.2897	16.4895	13.9259	14.4153	15.9756	17.1749	13.5028	17.9643	16.61	16.9837	18.0564	17.9979	14.4544	14.1947	13.0244	10.8851	19.3967	11.1466	9.57352	13.43	8.49214
100287932	603.143	598.321	551.119	575.172	448.115	587.052	638.355	518.957	474.247	449.333	581.823	488.893	747.975	571.67	534.46	473.577	658.942	515.202	543.92	591.532	444.326	543.134	667.063	473.107	511.18	657.535	429.226	587.46	570.927	390.047	461.858	677.036	570.379	544.157	687.922	595.795	590.74	595.252	589.745	593.388
100287934	42.3412	32.0596	44.0949	54.9264	57.5025	29.3829	25.8106	48.1584	47.7935	43.1402	68.4324	62.4106	25.3807	46.8021	42.3557	54.2797	35.4264	36.9576	34.5597	65.1113	31.6119	40.1939	37.0635	40.8537	36.6821	44.3273	38.5788	29.28	39.7958	23.6944	29.0996	37.9092	44.3177	44.7046	44.8314	42.6056	52.8621	27.8031	57.2647	32.0695
100287944	3.28353	3.71694	2.94471	3.64627	5.87945	3.00864	4.34847	3.21429	4.15471	4.26228	4.16988	3.22305	3.23927	3.79874	4.01619	3.78734	2.53803	4.6034	3.12215	2.80962	2.69378	3.14524	2.9489	2.90638	3.19636	3.49176	2.68159	2.77956	3.61733	3.57904	3.20817	2.75445	2.69365	2.74692	3.76572	5.1194	3.36471	2.92811	3.2616	2.8268
100287948	3.64329	3.90038	3.72587	6.30108	3.6206	4.67258	4.55116	4.19506	6.24123	3.84844	3.71935	5.64087	3.34739	5.03675	5.81199	4.57077	3.63148	3.25798	3.94033	3.88688	3.83852	4.16336	4.04047	2.97019	4.315	2.85801	4.15514	3.16513	3.17037	2.96186	3.13708	4.70836	3.25116	4.24516	3.43263	4.21712	5.60331	5.24801	4.45664	5.48376
100288069	35.4696	23.4425	19.4287	29.9146	41.6371	34.8996	39.4902	71.4785	33.5726	65.7546	51.8521	30.9277	103.895	109.06	65.0196	27.7875	73.2387	70.5045	58.3971	51.2246	78.7936	69.0746	55.5471	66.5752	49.5321	49.7246	51.2705	61.1832	38.8238	62.6087	65.274	59.5468	75.612	44.4705	40.8185	41.8021	28.4296	23.9931	59.4143	28.2771
100288077	4.41277	6.01797	5.5313	5.33754	9.29333	6.81325	5.77977	9.15988	7.60939	4.81428	11.0137	7.15097	6.01139	5.72945	5.60114	5.12064	5.89465	7.39166	9.31474	5.58324	6.29227	8.58379	6.61018	6.31599	7.40599	5.40178	5.85625	6.66559	5.01786	5.36226	8.25838	5.49647	7.2319	7.76301	5.09768	6.4557	5.9059	4.9317	10.4144	5.17075
100288079	4.21879	3.02487	3.18931	2.842	3.73466	5.23471	3.05021	3.21856	3.82469	3.59459	3.21064	4.34149	2.74124	2.8932	4.33163	3.52305	2.69979	3.00043	3.15246	3.13857	3.93248	5.0156	3.08899	2.92613	3.36894	3.35547	4.14361	3.16166	3.01975	4.39086	3.63634	2.73648	3.17254	2.83112	2.16098	3.04447	2.85555	2.80845	2.94785	2.65748
100288102	44.5168	36.8796	71.1296	36.0082	73.8971	36.9224	35.0096	42.8867	41.1883	53.067	75.0737	31.7246	144.472	127.911	38.9323	75.5471	76.5603	101.365	75.1125	101.64	92.274	92.6346	67.2506	111.395	74.6166	68.3696	109.708	94.5858	47.5571	89.0749	101.431	90.7027	91.5308	66.9734	29.5846	32.8546	47.7297	48.3308	73.2751	55.4865
100288122	4.69006	5.42099	5.04865	4.79599	7.46136	5.19106	5.46359	6.00994	4.89104	7.16095	8.10753	4.53539	5.94946	8.97663	5.03625	4.46425	6.42899	6.20636	5.29888	6.50484	5.15941	8.45723	5.81414	5.8935	5.34151	9.11515	5.0158	6.23384	5.85452	5.7671	6.73512	6.46265	5.67154	6.57541	5.00764	5.70071	4.86933	4.50391	4.98854	6.76396
100288123	11.7497	12.2572	12.7602	13.2239	8.73795	13.3285	13.2239	16.8455	15.2366	9.50261	13.8833	9.45806	10.897	10.4853	16.1171	12.2967	16.9289	12.6328	14.7144	12.092	13.4708	12.242	11.8649	10.6635	12.412	9.81925	12.1382	13.7342	11.9996	14.3423	13.4034	13.503	9.87148	16.0152	12.9846	12.2263	15.1769	11.8434	13.494	12.2054
100288144	8.98909	8.68119	11.9479	7.82205	10.8701	9.6105	7.31661	10.1955	10.2466	6.23008	7.08135	7.21041	10.1475	6.75329	12.0464	10.8374	7.10172	9.1536	7.71351	9.02436	7.96958	9.98609	7.19505	6.41147	10.1068	10.1639	8.64597	7.42127	10.1415	6.9988	7.86121	11.3849	8.71552	11.0282	10.6292	8.84099	8.64467	10.7481	5.0643	8.80496
100288152	77.6271	78.4691	78.979	65.069	55.9436	66.5759	63.9246	61.6369	59.7461	82.9246	59.3771	68.3048	19.1653	27.6731	91.7579	163.45	26.2197	15.1923	18.6575	24.6203	19.752	22.6377	19.2513	20.9131	24.9147	29.6255	20.2021	8.61493	20.5893	17.6932	16.4868	24.7079	22.7495	17.3627	92.3828	61.3273	69.3045	89.0637	87.225	62.2924
100288175	36.7935	22.1462	30.4495	39.2582	26.7638	30.2999	39.5504	36.1756	28.5382	48.8246	32.7323	27.9633	7.79867	8.70024	26.1029	24.403	56.7041	46.6956	44.1819	36.6705	55.0352	39.2126	52.769	43.0151	35.3842	41.8291	60.4847	42.3711	29.4423	39.4238	35.1105	46.9845	49.929	40.363	43.6198	48.3566	30.2661	34.2283	40.6183	29.7417
100288181	8.00059	5.38237	5.61737	5.67946	4.07336	5.23447	5.154	4.82304	6.50006	5.76554	5.14077	4.3011	3.54938	3.62433	5.22161	6.6357	4.62885	5.20176	5.76122	5.14886	7.74475	4.0718	5.00718	4.27612	4.82856	4.05084	4.53135	6.16284	4.32644	6.48263	4.51321	5.23863	5.72522	4.55346	6.91007	6.91587	4.7871	5.39146	6.42447	5.67827
100288198	29.061	25.4977	22.1385	31.6939	30.699	22.8802	21.6419	31.441	26.217	35.393	33.3038	17.9934	35.1213	41.6454	32.4039	30.8438	37.664	36.9371	33.2738	34.7977	32.6028	28.1872	29.7018	33.7044	28.0626	41.4218	39.9604	35.2383	31.2959	35.7592	28.1096	31.2075	31.4521	34.6499	27.1171	15.9258	31.61	27.2007	36.2141	23.2123
100288287	3.03954	2.96234	2.63596	4.21108	4.1286	2.92724	4.34509	4.74623	3.02425	3.79712	3.48126	2.56844	4.67749	3.07167	3.25192	2.91893	3.20323	2.61504	2.41704	2.95482	3.30164	2.46124	2.6749	2.95371	2.45991	2.72561	2.75229	2.6116	2.72057	2.56567	3.18496	2.57172	3.09141	2.77325	2.52201	2.93906	2.48525	2.87947	2.77831	3.17772
100288323	4.03275	2.53663	3.4863	4.39919	3.47121	3.75171	3.68258	4.82164	3.34278	5.83444	4.73096	3.45771	5.13384	3.57729	3.80769	2.9305	4.32835	3.3315	3.13864	2.91287	3.12976	3.42352	4.13924	3.43695	3.35644	3.36072	3.38106	3.91888	3.08486	3.44712	3.59006	3.38354	3.61348	3.2564	3.76254	3.83793	3.09049	3.2082	2.76443	2.92532
100288346	7.43969	14.1887	6.89776	5.84435	6.57477	5.41849	7.51132	8.48814	6.20577	6.81944	6.26601	10.3318	5.52695	4.82377	5.15148	7.75035	6.04434	9.22789	6.21594	5.50915	5.63474	6.2029	5.72742	9.8864	11.1858	8.29932	6.17117	8.68274	6.6726	5.98181	4.56473	8.39282	4.91076	6.45166	8.61986	5.66809	12.3324	6.5784	5.82133	5.34794
100288413	6.05722	7.98628	12.8811	8.58393	12.9125	10.5864	8.70476	10.8589	9.39051	10.3552	13.8073	15.0052	42.4839	26.533	6.72966	8.96404	8.23628	13.3756	8.12752	8.42863	8.67313	7.5096	5.35085	7.16329	7.95868	6.36121	12.7867	6.70248	9.78427	16.1707	7.65751	4.8567	12.9281	7.03278	6.65199	11.8041	11.7351	13.9061	11.0441	18.6388
100288428	6.10978	8.66709	10.923	12.3781	11.8356	12.0757	7.34464	11.5402	7.85537	7.72455	8.2751	15.8451	8.44568	8.69562	7.38565	8.40745	7.53286	10.7462	6.18439	7.9529	8.95255	15.0961	12.615	5.20299	8.27264	7.2342	12.417	17.8528	4.43735	12.19	10.3061	7.79206	12.2437	7.49864	12.3207	17.1147	14.3338	9.46455	12.712	13.1145
100288432	144.595	173.582	200.072	99.0831	103.841	168.345	112.594	122.509	126.086	121.881	86.0812	132.582	132.635	104.835	185.416	133.713	257.758	186.56	183.544	273.184	183.746	176.124	249.517	181.459	190.475	283.584	193.57	180.157	272.717	214.835	202.467	209.987	133.532	132.341	114.517	124.794	214.521	143.29	131.843	189.634
100288485	4.09987	3.97921	4.55669	5.84754	3.54588	3.35174	4.48165	3.65879	4.78214	3.98146	6.57514	5.01838	4.03926	3.95159	3.6347	3.86168	3.92875	4.72104	4.31041	4.16814	3.93254	4.87204	3.92647	4.313	4.0268	3.87138	4.04703	4.43748	4.84745	4.14532	5.61986	3.32547	3.46841	4.88927	4.42916	3.50157	3.85944	3.39579	3.74768	4.14759
100288486	10.4085	14.2212	11.1876	15.5712	8.25087	14.6564	24.3704	20.0714	9.68301	15.6249	10.2184	16.7794	27.7181	11.8488	24.5819	15.6131	7.96721	15.7771	11.1505	20.525	13.4957	8.56175	9.4272	14.729	33.2925	12.995	7.75006	17.5367	6.88289	12.9388	7.91702	21.572	17.3119	13.4994	16.7469	3.80076	10.7032	7.36252	7.35389	12.4977
100288524	22.0071	16.784	16.7744	16.9648	14.6045	16.585	14.1028	19.5795	20.3658	20.7778	18.5849	18.6402	15.2658	14.5349	13.1889	15.2757	13.0625	14.5311	19.365	18.9095	21.4605	19.5483	10.7984	11.0557	14.1132	14.6116	16.6419	15.1318	15.8681	11.5929	21.7138	14.1212	15.3207	14.4284	15.3411	14.8847	13.5577	17.6158	20.7271	19.0925
100288637	17.1662	23.9165	20.2819	20.1133	10.1593	22.3638	16.1801	5.34407	12.8887	27.8979	16.293	19.2433	134.527	141.377	25.0024	24.8586	19.6806	22.0219	21.5585	30.6491	12.8056	22.8891	25.8878	27.1621	21.5442	32.4621	21.7334	29.3906	20.1425	23.9007	11.9405	28.427	38.7627	37.2767	19.7976	13.0628	19.7996	23.807	8.87815	19.8316
100288690	5.04165	7.45711	4.78687	8.13415	7.57069	14.4576	6.96991	8.78217	12.443	3.95752	6.26998	18.4065	22.0931	7.82547	8.68976	10.4839	9.3246	7.57013	7.71398	13.6081	3.40669	10.5146	7.20503	8.60648	11.0054	4.03242	7.17857	6.85811	22.3608	8.67539	12.4072	6.77698	4.98927	8.22727	15.3187	18.0749	6.25223	12.2134	7.36558	5.40886
100288730	45.2785	38.0622	24.9959	30.2954	26.0691	24.0372	25.2142	31.4962	21.0477	21.9836	27.3453	29.0031	32.4736	24.7011	32.025	34.7891	25.3797	16.3919	18.7997	27.5939	21.8428	19.682	20.8793	24.607	23.7492	25.1465	23.3978	13.8036	22.2565	20.9573	14.2686	22.3476	25.8904	23.6921	21.1846	28.596	27.982	26.8919	25.4668	29.7112
100288748	4.10359	4.59946	3.61122	3.7821	4.07328	3.52849	4.08002	3.19624	4.08592	4.24596	4.48092	4.22907	3.70278	3.84537	3.96754	5.00512	5.92502	3.76638	3.63949	3.64216	4.36725	5.11248	3.17907	3.87805	3.73952	4.572	4.07475	3.17679	4.32058	3.75669	3.39855	3.91664	4.88504	3.61497	3.90462	3.49263	3.40526	3.53199	4.24963	4.31181
100288778	109.264	91.3942	91.8421	93.0928	96.9512	69.7354	101.139	83.732	89.0915	121.042	84.6567	112.259	166.486	207.899	98.5669	96.059	123.334	101.262	112.674	86.9272	121.326	87.3381	91.9071	93.6266	105.111	106.056	101.487	83.4842	106.255	95.7915	69.7653	84.6177	91.877	102.108	100.49	112.385	111.33	117.261	100.895	75.9562
100288797	7.76326	9.84041	8.18491	9.19249	11.0547	7.15049	14.8149	10.6004	7.00977	10.7017	8.89006	8.68449	11.9016	13.066	11.1684	8.47503	8.61918	9.15359	9.59459	6.83784	9.27073	8.32028	9.45027	14.128	6.01076	10.4273	9.68366	8.78897	8.12863	6.49392	9.6209	7.17346	13.2841	8.33008	8.30264	7.1768	11.8101	8.57298	9.40384	13.2349
100288798	27.3001	22.9061	30.61	28.0564	40.3145	47.2083	17.6821	28.1357	23.1151	42.909	26.5442	24.307	60.9101	102.331	45.8405	30.183	45.0943	53.3037	59.9083	54.4021	21.374	32.3803	35.0096	38.4856	30.3227	33.0282	68.9684	50.4685	41.7283	43.9565	55.6981	28.8008	31.1741	27.7457	27.9738	32.8546	31.0239	22.3229	24.4106	37.1671
100288801	10.0795	7.55372	5.85811	6.73299	11.5504	6.98586	5.37791	4.93961	7.02614	6.76353	9.08942	5.28947	6.35395	5.44354	5.87029	5.88957	4.75851	6.14977	4.79768	5.36152	7.5089	4.97613	6.98303	4.08753	5.14659	4.9796	4.66926	6.14123	5.21675	6.21032	5.79075	8.17956	8.44852	3.70746	7.27324	11.1053	5.77098	4.61135	6.36439	5.58396
100288814	4.48637	5.72904	8.68641	7.04091	6.16114	3.95483	3.33725	5.49204	6.58736	4.16213	4.24712	6.64714	8.72277	7.70609	6.51708	5.08509	4.29107	6.04136	4.38025	3.93295	4.58632	5.38336	4.32501	5.70963	5.96257	7.70154	4.58714	3.70715	4.6584	6.11437	5.33697	7.05684	6.02216	4.31136	5.1536	6.77227	7.51326	5.68909	3.69274	3.79595
100288831	4.44606	5.414	3.74929	4.13146	4.67704	4.4141	4.3941	3.15317	2.9937	4.06444	6.60846	4.27513	3.17781	4.98371	4.01699	3.44795	4.38777	3.98423	5.17963	5.07243	4.04115	4.11014	5.40965	4.15408	6.4396	3.26455	5.74214	4.08142	3.89829	3.64216	4.07648	4.44782	4.55799	3.28807	3.72555	4.25111	3.42348	5.05363	3.28309	3.50396
100288842	20.619	31.8847	46.2359	34.8117	30.2212	38.4115	24.316	31.5654	36.9543	10.9614	22.9262	27.8656	48.9977	56.4216	44.3166	47.0674	54.3727	54.424	58.9584	37.0033	47.829	39.3656	50.4408	63.8771	73.3977	54.6239	59.449	46.2142	58.3843	49.9746	45.0708	34.9602	32.1824	32.3828	26.7563	30.0254	48.9511	25.531	30.2319	26.86
100288846	9.36762	12.9281	8.00993	11.916	8.4549	13.1111	13.9258	12.093	10.651	8.2722	8.89064	9.59524	15.118	12.8172	15.0533	9.16435	11.0226	14.5523	8.8552	10.1384	10.0839	9.9079	9.8097	10.6316	8.80512	9.11951	8.79388	7.43098	9.83559	12.0577	13.8284	11.2543	8.23622	10.6624	7.82208	9.24883	8.97509	7.70029	8.02207	11.4273
100288866	11.3059	16.7101	10.7807	10.1936	12.3706	10.6898	10.9567	14.1388	9.58975	12.7809	11.9843	14.3797	16.6949	13.0765	12.3145	13.4081	15.6782	12.1587	12.1527	9.03476	12.3417	9.56128	13.254	10.0923	13.8419	11.0921	12.7549	14.6944	9.08345	10.3188	11.153	11.5725	12.9052	16.1745	14.0489	10.0718	13.1804	12.8158	9.48538	9.3677
100288911	5.04391	5.80948	5.50919	5.67136	4.15349	4.64146	5.16242	3.67504	5.1105	5.97897	5.21589	4.95813	5.12753	4.79333	5.16355	4.98601	5.74126	5.69666	7.06136	6.75567	3.89857	5.94391	5.75387	4.13626	5.90299	6.86701	6.09099	4.60178	4.66903	6.12979	6.56701	4.79323	4.65985	3.49259	4.28045	5.03595	3.87855	4.33504	4.95243	5.30122
100288974	10.3304	7.0866	4.82171	3.56556	4.96877	3.23443	5.07167	6.08749	15.3291	6.27791	5.31533	3.82349	4.73553	5.39169	4.10681	5.98726	14.2713	3.13603	4.41018	4.3625	6.27772	4.36092	5.18999	10.3487	2.56454	5.59513	5.96965	3.47253	5.21454	4.87042	10.3715	6.22657	4.59127	4.53628	4.95927	3.70271	5.21489	3.35485	3.51511	4.54573
100289017	4.30894	5.0907	3.6688	3.63927	3.38864	4.24897	6.87581	4.2235	3.17615	4.32061	3.62677	3.794	4.76662	3.54669	4.14392	3.7678	3.49468	3.08073	3.33143	3.25611	3.93364	3.29588	4.41477	4.00723	3.74921	3.34377	3.76068	3.5344	2.91351	3.85543	3.00552	5.00711	3.2602	3.49321	3.14842	3.93571	3.44229	3.3942	3.5829	4.03802
100289019	32.8299	21.9992	21.7465	25.9074	20.9405	21.9566	31.5908	17.5008	21.5137	17.2123	25.4729	24.4539	21.2105	22.2513	26.8221	27.7747	25.1397	16.072	25.2079	22.5956	22.7625	22.6369	40.6681	22.1232	16.5608	27.2375	24.2153	17.0181	24.7492	19.7561	15.8177	25.0569	26.1261	23.9776	23.2598	18.364	19.4441	26.9086	18.0633	23.5489
100289061	9.56161	26.4326	8.05699	4.7671	8.80439	9.27965	7.26545	9.12854	12.3028	7.50586	8.0854	28.9526	20.9303	11.1807	17.4351	13.3493	10.4874	9.97401	20.7972	16.1714	11.0869	10.3142	7.79671	12.9577	9.78049	10.4182	10.455	10.7383	8.5207	13.8476	14.7412	10.3275	10.4883	13.939	7.69529	17.453	6.73594	13.8174	8.13072	22.3252
100289092	6.25021	13.9779	12.1713	7.49302	9.21788	9.55706	6.03656	5.46771	9.1879	7.21823	6.72438	7.92774	12.1877	7.18237	11.9512	12.0133	7.26285	7.52232	9.17727	5.55762	11.0077	8.8199	6.05996	7.75738	6.14036	5.70262	6.25388	6.2574	5.09237	6.93397	7.42782	7.42815	6.85032	6.4616	5.37258	6.98418	18.328	7.56523	5.18374	9.14322
100289098	7.73162	8.53415	8.28776	18.5638	16.3634	11.6478	13.2055	10.0743	9.82268	9.11005	9.36884	15.142	10.631	10.7786	6.05819	15.9237	11.6219	12.3599	7.46526	9.01947	13.2469	10.6024	10.5881	13.6043	14.447	7.40082	6.80204	21.358	9.98596	9.4639	13.1701	9.90989	7.39249	13.0398	7.33873	17.9353	10.4575	13.2909	21.3493	13.7385
100289124	18.2427	11.7398	9.31659	10.1916	20.5743	19.397	18.7011	12.1974	16.5215	16.3098	9.05099	11.5783	17.9306	19.4012	11.2594	12.0179	11.4605	14.8973	9.41577	11.8168	11.4165	12.8736	15.0285	12.6362	15.6056	15.4831	15.8344	10.8102	10.4084	13.7687	9.9909	23.8259	10.4215	10.0482	16.6838	12.9935	9.79354	13.5057	10.1323	14.3802
100289178	7.2899	4.6713	5.44712	5.92411	5.77233	5.71562	5.89367	5.27984	7.83708	5.29836	5.98035	3.5129	5.81869	4.74572	4.50483	5.45536	4.73028	6.75525	7.59184	5.38279	9.62023	8.92562	6.04957	6.34679	6.6235	6.88213	6.48828	5.63751	6.61121	8.48019	6.65726	4.92611	5.53887	7.21597	4.74898	7.24772	5.62572	8.18097	4.95147	6.82975
100289187	13.7607	6.78108	9.5735	8.94405	10.7318	5.83893	11.1807	14.1679	9.17391	13.4264	7.86592	8.4588	4.68512	5.47322	8.98493	7.84585	4.84167	6.15103	6.83096	6.35236	6.38918	5.19409	4.97726	6.92677	7.52188	5.02067	6.21808	6.8679	7.15296	6.13284	7.77559	5.58021	4.93586	7.03827	12.1301	10.0425	6.98476	8.39541	10.3638	13.4991
100289211	3.90085	4.10067	3.69821	3.21496	3.22512	3.25551	3.7828	3.1944	6.75647	4.28448	2.92287	3.98976	3.70383	3.46078	3.89188	4.24613	3.01123	3.16654	3.11819	3.34598	2.77304	3.1216	3.27609	3.32652	2.84407	4.62527	3.17483	3.16161	2.60547	2.89095	2.92288	2.73142	4.53985	3.17931	4.05206	4.04386	3.07038	4.35096	4.53985	3.83073
100289230	15.0383	18.3596	13.1083	10.1069	18.8217	20.8153	12.1257	22.4495	19.3064	18.766	17.6756	16.9815	24.1416	14.412	18.398	18.6278	19.5729	19.7201	22.1205	24.5669	20.7448	25.0106	21.6422	28.9243	22.822	19.0543	19.8458	21.0358	16.4041	23.2804	29.6167	19.6193	18.9959	18.45	14.6531	15.8166	16.6867	13.1663	22.7945	8.10109
100289255	3.62068	3.87677	6.16367	4.68379	4.65615	5.39015	4.87713	4.76075	6.09293	7.65765	3.95248	5.24135	5.2668	6.31519	4.79538	3.55567	5.59298	5.75552	4.02364	5.12283	5.2095	5.26418	5.70678	4.96532	4.75739	5.19188	6.7984	5.22959	3.87279	5.63027	5.25427	5.05319	3.66922	6.90285	5.41895	5.84554	4.83109	5.36445	7.99487	6.00087
100289274	52.2497	48.387	57.0115	54.5035	104.395	83.339	42.9727	69.8235	100.106	29.5633	46.0168	47.9567	73.4175	81.0298	76.9937	51.7824	63.3686	40.1901	32.5725	61.8901	57.6969	54.8084	56.4226	60.6	47.3115	36.6752	53.7616	55.1683	47.9491	68.2519	64.1915	46.9748	40.0329	33.1307	46.7831	86.1946	64.0492	57.3982	63.9006	50.0384
100289283	7.83546	5.6084	8.14171	6.19841	6.26126	8.67539	8.79886	4.20074	4.79209	8.59223	6.58488	7.23752	12.4335	7.61931	7.75226	10.5158	8.21861	11.1911	8.43897	7.82373	4.7847	8.56698	13.0132	7.71749	7.19246	9.73136	6.52017	6.69656	6.56453	7.15714	9.26781	5.97834	6.60385	7.34856	9.41917	6.7118	8.10792	11.0901	7.93942	9.62548
100289308	3.477	5.84722	4.34113	3.90819	4.86165	3.75115	5.07628	4.03059	4.06703	3.12811	3.53824	4.79732	3.16591	4.0121	4.41279	4.24619	3.61612	4.86265	3.55537	4.13392	3.4145	4.79085	3.9619	3.27813	4.04808	3.33891	4.01731	3.45953	4.0121	5.07875	3.19975	4.94563	3.57455	3.4765	4.2255	5.28274	4.29278	4.19539	4.29005	4.69949
100289333	6.07112	3.05429	3.48885	4.44586	4.44069	5.29934	7.49118	8.39586	6.93614	4.57266	4.63641	4.65769	7.47062	5.57283	4.8848	4.13781	4.84347	5.02731	4.40108	4.65215	3.62782	4.15886	6.40913	9.66425	5.49528	4.61786	3.67404	4.88622	6.05864	3.67446	3.93694	4.84784	6.45009	6.1458	4.43544	4.3839	3.5731	8.05227	4.95902	4.3387
100289341	28.8357	22.1428	23.1733	44.7318	28.5209	33.8263	23.5586	26.0846	29.4868	35.5681	29.0307	43.2386	38.5669	20.1625	25.2543	32.6554	16.1432	23.1075	23.4522	25.6737	21.1948	24.3959	21.8575	23.2804	23.1314	16.9269	17.282	17.5816	18.4012	18.9614	19.445	21.9843	26.2011	17.8389	32.5103	33.317	29.0771	22.0514	31.2099	45.4602
100289361	21.48	20.9109	22.5917	19.6193	17.7791	24.347	22.9502	20.7861	18.7902	12.7227	16.7045	14.1177	18.7084	11.3842	24.024	17.5728	19.5685	23.841	23.6789	21.9423	20.7983	19.6161	21.6247	28.0648	21.4728	25.4461	19.2284	18.6704	25.7602	24.7835	27.6816	19.5322	17.1403	15.1097	15.1778	18.0254	19.0863	18.5595	18.7083	14.2663
100289373	9.98267	24.9258	18.4269	11.0522	16.0993	15.198	14.5956	15.6519	13.894	13.4579	16.2726	13.0492	15.4555	19.1095	18.6982	14.234	17.8348	21.956	20.8078	12.8251	20.2465	15.6314	12.198	17.447	22.0476	17.3234	19.0566	23.7059	21.0959	30.7563	28.6782	12.1039	10.8267	12.5568	12.4609	18.4344	16.0021	13.0066	13.8114	18.7968
100289388	25.9696	24.1763	36.4674	19.0319	17.2566	31.2333	19.902	9.90175	19.5476	16.9992	15.3088	18.8119	21.248	17.9162	20.9355	13.4714	16.0475	16.8153	30.5521	17.6582	19.013	37.1622	22.996	21.466	22.2958	14.5252	13.9037	20.7263	20.387	17.8296	25.834	16.7354	24.5282	11.0772	21.1537	6.44749	16.2532	17.3186	18.7996	17.4673
100289410	4.1603	4.28556	4.35092	4.27678	4.41215	5.48732	4.67794	4.51547	4.22949	4.68389	4.78936	5.5987	4.29184	3.91387	4.92738	5.00232	4.52304	4.39955	3.51085	4.26015	4.42127	7.19645	4.47257	3.67631	5.51206	4.55064	3.74625	4.41888	4.17106	4.7052	4.50372	3.61008	4.88648	4.99855	3.76677	4.53236	4.29259	4.00438	4.49272	3.90952
100289455	48.5671	44.793	22.6759	42.3356	23.1226	30.3889	35.9421	36.6474	34.355	49.8909	34.7845	22.6827	22.5834	47.4521	40.1356	51.5307	37.087	30.6276	14.2203	22.3048	32.0023	32.7919	35.4283	32.0111	33.2385	41.3312	25.7364	25.5571	43.7967	36.0973	33.1725	49.2475	34.53	22.1777	51.1131	30.6836	31.1248	61.8618	34.5448	19.8313
100289462	5.16708	4.78358	7.57178	4.61667	5.22349	3.67004	4.15255	4.8759	6.19758	6.98225	14.8304	4.85113	3.18096	7.45755	4.63704	4.98601	6.81614	3.42976	3.97384	4.01635	4.48131	6.24094	4.8759	4.26904	3.46625	2.88686	2.61525	4.34538	3.49283	5.42256	4.5729	4.69103	3.66593	4.0511	5.7164	2.9563	3.74482	6.07639	5.55228	4.45803
100289473	6.70786	10.491	8.24171	5.27816	4.11157	7.45748	3.86914	3.9308	5.98833	7.19537	6.3108	10.1872	4.84679	5.01729	5.80983	6.13669	4.60355	6.19355	4.24261	4.7605	5.10624	4.44789	4.00731	5.84842	5.69935	5.57877	4.17851	4.60971	5.95831	4.10822	6.89973	5.48041	3.87352	4.94549	5.39706	6.23691	4.52339	4.81822	5.16682	8.16969
100289495	15.7106	28.9116	15.2133	16.9487	12.1299	17.4187	20.7403	31.3222	18.6365	21.059	24.1679	16.8727	8.23684	9.38047	18.1668	20.1363	16.8167	16.1072	13.5621	12.8228	14.5816	7.99654	10.8841	13.6463	14.1999	15.6728	12.2257	9.13549	10.9317	17.7209	19.6977	13.3708	12.8863	9.21313	15.845	15.1098	16.5621	27.0512	16.6783	17.4694
100289509	4.51795	5.77913	6.14025	5.19229	4.93133	6.02618	4.95925	8.00322	4.6525	5.34819	6.34529	5.7184	8.13611	4.44112	3.9811	4.51903	5.52477	7.33299	7.25873	5.41974	4.84943	6.65874	6.05615	4.49394	7.86948	6.66624	5.90719	3.9905	7.42606	4.95869	7.38417	4.83227	6.83259	5.84718	5.11765	5.53372	3.30447	5.60895	5.41262	11.2362
100289511	12.463	16.8738	13.1599	8.50782	8.55775	16.9633	16.8499	15.4026	10.2963	16.8594	12.8391	9.36628	12.4901	9.5323	12.281	15.5156	9.09817	13.4074	15.3893	11.0441	10.0897	12.1249	6.99674	9.5788	12.2437	14.3914	12.7934	8.95332	13.8952	11.9933	17.0131	9.79575	11.1938	10.8046	10.6748	16.2434	11.0627	12.326	12.3536	9.09497
100289561	81.7462	33.0133	41.0396	69.1746	63.9796	66.0449	54.9246	22.5682	54.0121	34.71	23.2343	79.1778	107.77	43.5986	45.4396	54.0871	53.9102	24.4198	16.657	73.3825	70.2446	58.8337	51.2661	43.8196	20.9146	66.2346	44.3014	44.539	49.7017	72.0002	51.2213	27.2221	72.7921	81.2009	25.0422	30.4921	34.6898	40.9021	29.323	43.7596
100289580	7.08334	11.3301	11.8912	8.39249	13.804	9.67491	11.527	9.47118	11.1259	9.51657	11.034	13.1101	10.6491	9.89459	9.51588	11.1165	10.6416	11.7804	8.97261	10.9652	17.5355	11.2999	9.34822	13.2985	12.6807	9.42598	10.831	14.4933	12.9204	11.2715	11.9063	15.6159	10.3636	10.8096	10.3695	11.2149	16.2946	10.5839	13.8145	13.9185
100289635	99.6212	76.9303	63.7623	68.9673	47.481	71.3546	75.5336	57.0663	72.3646	79.8646	62.0588	49.5614	59.6046	69.2872	84.1836	65.0237	53.6346	66.0796	40.3703	69.7111	67.8013	36.7531	64.5946	49.2966	58.5968	51.8524	45.7646	56.1033	60.0584	49.7439	44.484	53.7371	39.6239	62.2117	74.4896	39.9012	59.1671	79.8046	70.3671	62.3354
100289650	2.53606	3.91334	2.68221	2.6736	2.59641	3.50981	7.15849	2.41179	3.90122	2.89673	3.82752	5.85674	3.37978	3.48042	3.58274	3.43368	2.944	3.35932	3.11143	2.76787	2.85362	2.84333	2.2865	2.4366	3.08911	3.54357	2.59781	2.98483	2.70477	3.35849	2.69584	2.55635	2.96025	3.23466	3.04809	4.92174	3.22895	3.43742	2.52648	6.22018
100289656	18.6536	23.5634	14.8755	11.5622	5.1817	18.1538	18.852	5.02915	4.54832	15.6122	9.82481	18.4247	105.067	99.8706	35.2472	21.3678	27.1125	11.727	16.2872	42.3411	27.2586	32.8338	26.1276	31.9168	41.778	23.1399	11.331	12.8376	45.1881	23.9336	30.34	34.9028	35.0804	48.0992	6.40686	8.27719	17.0841	20.7068	6.68492	15.9391
100289673	7.58793	5.96493	5.7605	8.22528	7.9598	6.91946	7.46691	7.32141	6.37435	6.45128	5.71535	6.79964	5.99489	9.48169	7.96773	5.18966	6.40664	5.6631	7.60503	6.32898	5.51553	5.31286	5.17411	4.85087	7.00454	5.65911	6.42828	6.54281	5.77599	4.69069	6.79125	7.19681	5.5139	6.19483	7.72029	9.37302	6.36327	7.81025	10.6456	5.27037
100289678	44.5309	40.3174	33.3489	37.8591	40.714	40.2212	38.9768	44.9615	34.2554	28.7027	48.9512	35.5221	43.789	49.9044	36.1942	42.2399	48.1832	34.358	37.7222	41.4615	39.1737	37.4209	42.3618	44.5006	43.3723	48.9822	42.1754	51.0929	43.2792	37.0346	42.1108	53.1072	44.2512	52.4148	34.0672	43.9936	37.1913	40.7746	38.2211	41.6926
100292680	7.3706	6.64776	5.3299	9.25289	7.00775	7.62028	4.80396	9.08696	10.5521	6.13912	4.19715	5.66562	5.91316	6.294	7.82512	10.2086	6.3589	9.07277	5.83105	4.17568	5.40732	5.57283	3.86715	5.0523	4.06948	7.09466	6.25292	6.06834	5.19631	6.2348	5.53766	4.24966	4.87567	4.62205	6.68712	5.85061	13.818	6.57636	8.114	10.2839
100293516	24.7489	26.3917	25.3798	18.4182	18.8863	21.5345	24.3804	15.255	30.772	13.0714	34.8353	33.2377	48.5268	39.9321	23.1944	19.004	23.7664	23.8906	19.6707	29.1023	23.4613	22.7986	24.2121	21.982	13.6133	21.9532	15.2184	20.9687	27.0559	10.0377	11.7516	16.6993	29.1843	21.5312	23.0152	18.2891	26.845	23.9854	22.8058	25.8622
100293612	2.99886	5.52816	4.3749	5.60764	5.06869	5.86081	5.89153	7.01554	4.6611	3.49078	5.02597	4.43963	3.63318	5.10062	6.14232	3.8712	4.21259	4.29706	3.29241	3.31145	3.7051	3.49876	3.80457	3.10212	3.59669	4.8319	3.16961	3.8712	4.61647	4.37615	3.48731	3.85969	3.11076	3.84483	3.19408	3.19593	3.69136	4.40447	6.57819	4.12474
100293704	18.7124	8.75483	13.2889	11.3738	12.7972	17.0624	18.7922	9.79972	15.9217	9.50543	11.1416	6.49118	11.3843	16.7578	11.7798	18.2797	10.8517	8.31357	10.9486	11.5118	16.2531	11.6446	9.51214	8.88688	9.09402	8.63745	12.4499	8.06258	8.71489	9.95881	14.7266	10.4239	10.1695	13.1983	12.1885	12.1901	8.73034	17.3895	12.3244	9.51162
100294145	31.5315	35.0074	26.4382	32.2535	26.5822	24.9241	22.7511	21.401	27.5273	23.595	25.6773	27.2047	75.0744	50.3181	25.0679	28.3237	37.9256	41.0782	32.1676	30.8141	34.1321	34.3052	38.1584	58.0047	39.4293	43.9108	40.9712	37.3319	34.2275	28.751	34.3623	42.3705	46.2096	42.8568	30.1756	25.2485	33.6832	29.7373	28.7841	38.6761
100294362	10.392	16.5816	17.9987	19.0047	16.3608	16.2155	13.6974	18.9675	15.5826	14.9871	12.7699	14.4254	9.20159	13.0616	9.75908	14.6029	13.5123	14.711	13.9026	13.5588	21.5719	14.8757	11.9823	14.6225	15.3572	14.8922	9.36303	14.6704	14.5613	14.2374	13.2377	16.3559	16.1128	11.4188	16.097	14.8066	12.4139	18.0497	16.5849	19.5958
100294720	4.66603	4.95259	3.85205	6.32628	3.99945	4.58553	7.17857	4.90998	4.7799	5.12305	4.95621	6.10368	4.19234	4.937	6.0825	7.50398	5.12532	3.8275	9.32016	4.96919	5.54862	4.87977	4.66196	5.77605	5.57131	4.59908	5.24397	4.31878	5.0283	4.82932	4.95965	6.87868	4.89292	6.54984	5.54874	5.68446	4.2346	6.14195	5.67029	4.61159
1002	6.54821	6.931	8.36619	5.43546	6.52973	8.77713	6.39796	7.95004	8.52394	7.84196	6.30892	5.86113	4.86491	5.67577	8.34563	7.63853	5.80303	7.37454	6.5415	7.63326	5.37993	6.66616	6.74416	4.91265	5.59802	4.61382	5.63674	7.0396	6.17417	6.51831	5.2638	4.67457	6.20063	5.88129	6.34045	6.51141	5.70914	6.0596	7.10193	6.22716
100302112	3.73378	2.8838	3.65689	6.02375	6.75474	3.36987	5.24667	3.41599	3.53416	6.09302	3.0973	4.98254	26.1827	31.5451	3.62887	4.78836	6.11413	7.82385	9.3916	13.3719	4.61784	8.32921	18.307	15.3553	5.16058	11.5425	7.16539	7.25969	7.99349	7.69161	17.4468	11.2697	6.81138	8.72145	3.96503	2.78423	6.77001	4.87745	3.0364	3.1999
100302113	6.45705	5.48061	6.83532	8.33844	6.52909	4.25638	5.32055	9.99104	4.66006	4.42422	5.0696	5.16749	9.56281	8.42825	4.26555	13.4376	4.16986	5.02903	6.03863	7.20874	5.98728	13.2369	10.3639	10.5056	6.6361	6.61384	6.561	10.0231	4.17469	6.39572	7.04661	6.23352	8.60412	8.96325	5.93782	6.18767	15.4824	5.20937	4.19935	8.36861
100302114	4.7212	3.11086	4.60569	3.53576	2.99183	3.32975	2.90655	3.79231	3.19052	4.0908	3.16245	3.74884	2.90618	3.10437	6.26383	3.68774	3.03709	3.32684	3.44245	3.14134	3.5399	3.01301	2.71213	3.19493	3.895	3.23261	4.35932	3.34219	2.96662	3.35125	3.25955	3.2223	3.35883	3.17881	3.42518	3.85294	2.72251	4.62327	3.61711	3.62706
100302115	5.13416	5.44707	5.92455	4.74945	6.74972	8.81408	7.64494	4.85323	8.35218	7.92184	6.11253	6.02209	6.07568	7.06823	7.1426	6.42733	6.90775	6.28787	5.21342	8.12472	5.69089	6.99924	6.97262	6.48558	6.26228	5.52912	6.13827	6.19961	4.67825	10.0299	5.44672	7.19253	8.54984	4.6458	5.63925	9.75991	6.31005	4.46301	8.49768	9.67597
100302116	4.36756	6.27628	4.04731	4.60339	4.17815	3.54779	3.05807	4.7771	5.39054	4.9677	4.41279	5.93928	3.95752	4.89063	3.5163	3.25204	3.7256	4.3402	4.06267	3.43149	3.1601	4.61507	3.74114	4.51402	3.23513	4.02802	4.83814	3.30253	5.58059	3.04926	3.70543	3.9211	2.89361	3.93089	3.23711	6.97887	7.35831	3.58101	3.71591	3.96641
100302117	3.36184	3.59021	2.19374	2.61306	2.33179	3.78627	2.57744	2.85181	3.21251	4.30732	3.28009	2.83125	2.84985	2.5629	3.16342	2.58186	3.05218	2.68965	3.06478	2.71228	2.72544	3.21087	3.53413	3.02562	3.19175	2.20429	2.95706	2.18648	3.56514	2.59985	3.15599	2.36517	3.07266	3.92853	2.47068	3.99829	2.38599	2.41056	2.87935	4.03865
100302118	10.9674	12.7715	9.98836	4.52921	4.80103	11.1714	9.41461	6.10379	12.3809	9.9465	9.87865	5.13065	9.24338	8.10615	8.73494	5.45446	8.74886	10.6509	7.66676	15.0983	12.9659	13.5808	6.40811	14.1046	9.39797	9.58708	4.82445	12.6473	7.48549	10.9408	7.62512	10.5074	7.7503	8.0454	15.8254	5.83046	12.122	12.0747	9.92557	13.5268
100302119	25.5667	25.5036	40.0096	37.5835	17.7583	19.4727	44.4996	34.6001	29.0075	33.3442	38.3236	38.1408	37.8769	24.1907	28.864	22.5725	46.0065	59.6959	51.6088	60.46	52.8475	48.6596	42.4032	43.4129	55.604	53.1857	52.1133	68.9532	41.7168	55.4239	34.4052	49.8411	41.6374	56.6946	40.7436	75.3642	54.7171	42.8746	48.0943	79.8361
100302121	2.60276	4.17999	3.09126	2.54653	2.84463	4.5644	3.59743	3.26306	5.43406	3.32831	3.45234	3.58857	2.97936	3.06803	3.36205	6.5612	3.42557	3.57103	3.47663	2.34381	2.75228	2.58028	3.26189	3.48317	3.40573	3.85749	3.46201	2.82384	2.97178	2.58656	4.15332	4.42997	4.31397	3.27303	3.15997	4.25275	3.25087	2.88144	2.64083	3.46012
100302122	4.3536	3.44956	3.28073	3.05179	4.04636	4.52073	4.4414	4.38796	3.57238	8.45219	3.69341	2.9135	4.36476	3.77169	6.20036	4.87794	5.87121	3.66796	4.72612	3.40405	3.07208	4.77093	3.19368	3.89033	4.95745	2.99628	3.27205	3.96607	3.57341	2.73618	3.2332	3.17814	3.73447	3.86992	2.96914	4.65237	3.95732	3.03836	3.76938	4.2344
100302123	3.71215	2.95404	3.20989	2.28483	2.63909	3.06023	2.85535	2.84612	3.38338	2.40586	3.80224	2.65528	3.20314	2.95767	3.57163	3.39237	3.24864	2.93516	2.53622	2.26347	3.2536	3.30325	2.68774	2.3195	2.13885	2.92635	2.34957	2.86099	2.1831	2.57809	2.75372	2.78645	3.42445	4.11735	2.86338	3.15777	2.41875	2.7446	3.09246	2.73235
100302124	4.22863	4.17907	4.07544	4.20901	4.56515	4.20598	4.21006	3.38345	3.97442	3.88807	4.7788	5.30875	3.89757	3.81165	5.01318	3.70214	3.66086	3.4478	3.78477	3.94319	4.02251	5.13603	3.33376	5.12605	3.66998	4.18374	3.41408	3.34008	3.62129	3.95569	4.16033	3.97307	4.04535	3.76614	5.32524	3.28233	3.91991	3.82007	4.55463	4.25475
100302125	2.46928	3.03883	3.41002	2.91005	3.45797	3.30577	4.44655	3.1603	3.08037	4.53645	3.81635	3.18764	3.66471	3.5812	4.14279	3.16168	2.64771	3.04176	3.17594	2.76852	3.09045	2.82529	2.44539	3.54736	3.43923	4.302	3.14944	3.36606	2.28394	2.94547	3.35399	2.49707	2.98189	3.26778	3.54891	2.80817	2.63469	3.56377	2.55002	2.64695
100302126	4.14412	4.16401	4.42498	3.16228	4.0575	4.59681	3.25032	5.41036	6.49368	5.82471	3.58272	3.53835	5.35622	3.83863	3.70452	5.84947	3.48602	3.3641	2.33426	3.42493	4.34391	4.16372	6.31816	4.69642	2.68394	4.50887	3.64444	7.177	3.28419	3.85739	3.18962	3.86539	2.40269	3.58834	3.32051	3.03156	3.59399	3.76964	9.3553	3.76572
100302128	3.25592	3.14268	2.62403	6.06182	3.94073	3.0095	3.30489	3.14624	4.17578	3.56921	3.12078	2.56704	3.2634	4.37082	4.55717	3.48274	2.66099	3.45954	2.84538	2.54426	3.04258	3.46269	2.7525	3.03172	3.78238	3.0102	2.76925	2.67009	3.41201	3.22244	5.50305	3.43344	3.19173	3.66339	2.94324	2.69159	2.8699	2.57304	2.98857	2.66395
100302130	2.92811	4.50087	3.69885	2.92407	2.6214	3.18298	4.48158	2.75477	2.93231	8.72279	3.88489	2.43544	4.69046	3.25919	3.31812	4.96583	4.65145	2.67431	2.99181	2.88698	2.34937	3.10189	2.51327	2.80661	2.49084	3.43154	3.07075	2.81407	3.08543	2.33199	2.98658	2.66838	2.83512	2.27372	2.30879	2.5554	3.01213	2.89454	3.29056	2.48076
100302131	2.47209	3.06559	2.44902	2.27597	2.91836	2.62626	2.46093	2.73266	2.22384	2.72568	2.35856	2.75356	2.62155	2.6107	2.48076	3.1152	2.14038	2.34548	2.06672	2.36865	2.20199	2.67965	2.10291	2.46027	2.23163	2.47977	2.39614	1.95626	2.32161	2.27725	2.10604	2.35311	2.3425	2.36546	2.39471	2.27589	2.18653	2.25408	2.14039	2.7985
100302134	4.28065	2.38761	3.91675	2.44167	3.17077	4.49261	4.00751	4.03237	3.19219	3.42562	3.89548	4.05555	3.00467	3.06999	5.99965	2.69329	2.67694	2.68321	2.9484	3.3622	4.21708	3.24117	3.0908	3.9212	3.29412	2.86379	2.92784	3.93309	2.69207	3.59679	3.39931	3.7107	4.29889	3.08838	3.15823	2.48417	3.51881	2.37194	2.7571	2.68277
100302135	4.5434	3.39462	4.97287	6.97092	5.32205	4.83672	4.51803	4.51247	2.90032	4.42306	3.82224	6.92183	6.76165	6.19114	4.10025	8.24007	4.80754	5.05971	6.83467	11.4577	7.20107	6.95815	6.6815	5.14504	3.65632	9.4574	4.14389	3.77825	3.60394	4.08609	4.58957	3.87876	4.98092	3.36212	5.11258	5.57001	4.48785	5.12816	3.88049	6.2321
100302136	3.94409	4.11861	2.38906	5.06398	3.35068	3.75826	3.33239	4.95643	3.81316	4.63474	2.96245	2.65672	3.95491	4.23065	4.12956	4.66968	3.35614	2.81597	2.3878	2.26649	2.48475	3.89627	2.8085	3.225	2.71677	2.58128	2.61684	2.59845	2.18966	2.82793	2.25943	2.37356	3.56513	2.52161	3.41046	2.95827	3.69931	2.88013	3.80236	2.43336
100302137	7.23978	8.2487	5.99881	11.1716	6.04296	7.56037	5.29767	5.60539	4.83498	4.19135	5.24619	8.63041	6.23899	7.01609	7.03097	7.20723	5.84939	6.48894	7.56967	5.85322	4.70413	10.0126	5.72495	4.48671	9.47757	5.06822	6.76858	5.74382	7.17306	7.14005	5.69003	5.7257	6.83583	7.27867	10.5659	6.9378	5.91544	11.6251	5.71167	5.2056
100302138	10.8274	13.9316	20.487	10.1347	4.45189	9.76263	20.2209	21.174	10.86	2.77254	6.37904	16.1961	12.1183	3.16136	10.3935	7.03583	10.0584	9.58135	7.43309	6.9844	5.71868	10.1503	8.00334	7.04361	11.3426	7.35279	7.17857	12.0086	10.0299	11.9373	11.4752	5.9742	9.74427	7.83865	9.8176	8.5978	3.98989	11.0137	4.65481	7.75815
100302139	9.51941	6.61037	9.40931	12.9311	12.1687	9.72874	7.77597	8.68771	7.71281	6.25891	10.1644	14.2207	49.2212	38.4808	6.09023	6.79793	16.5721	14.1616	29.2579	23.24	10.7974	40.2853	32.9612	22.8369	22.1368	21.8853	22.3506	17.116	27.163	10.8202	20.0722	11.226	38.193	30.1912	7.28751	7.38592	11.3422	10.5922	9.89986	5.0299
100302140	4.63514	6.78874	4.09354	4.75655	6.29808	3.06245	6.98232	8.51933	5.36811	16.0582	7.40616	6.16265	8.1659	6.30326	4.83414	13.3632	4.74945	3.40997	5.15931	4.66603	4.70671	4.36428	6.50236	4.3103	4.74125	4.60579	4.35018	3.69341	4.73101	4.04242	4.03209	4.53296	4.41379	4.47746	4.37344	3.7066	4.57033	5.47482	3.80178	4.05707
100302141	14.9961	28.9383	23.2875	13.6395	32.1104	19.5641	23.733	25.9339	24.6953	33.1286	22.1009	17.0433	16.4274	19.0154	15.3739	16.2734	42.9165	19.6476	39.6886	34.8949	19.0126	29.2194	26.8184	35.4502	27.0098	26.5408	40.2251	35.2701	26.3073	30.6174	24.6946	32.4058	22.5715	26.765	19.6006	29.8007	36.6913	19.9565	37.2024	22.1246
100302142	4.20226	11.2465	12.3855	4.89383	4.45698	5.01608	4.58199	5.82793	5.83933	4.5347	4.51314	16.6035	6.02043	9.17007	5.14413	5.156	10.7678	6.50777	5.85705	7.6523	7.4051	4.6838	6.19672	4.7624	5.81616	4.8024	6.89284	8.08265	4.4104	6.77828	5.07298	4.81999	5.28288	7.3716	4.15609	6.59513	5.1748	6.26656	5.18078	4.20226
100302144	3.97751	4.52022	4.20758	4.59946	7.0206	5.5887	3.75523	3.66394	4.64731	7.94577	3.51593	5.41043	3.57957	4.4251	4.58109	4.26622	4.34332	4.69991	3.63106	4.79166	7.60595	5.25055	4.22418	4.50082	6.26011	5.01732	4.41724	5.71355	3.81265	5.38821	3.99344	4.79314	5.52186	4.77764	4.27666	4.80858	4.27549	5.49415	3.74043	3.78988
100302145	26.3043	20.7169	14.287	23.2068	26.2249	37.0891	13.4869	41.8569	30.5491	24.3398	16.1496	15.4367	8.55479	6.96455	29.0233	27.7725	23.5891	13.0939	13.6434	28.8836	31.3246	10.5597	19.9059	27.1877	11.5441	21.9076	19.0353	27.4153	20.9749	24.9565	26.5158	13.9604	15.0292	23.2024	21.3097	30.8447	13.8663	7.14663	15.6567	17.7766
100302146	2.97209	2.58385	2.87532	4.72721	4.25921	2.75495	3.21381	3.00431	2.70013	3.92687	2.77355	2.66315	2.79302	2.82906	3.16439	3.22018	2.5937	2.66163	2.2324	2.24793	2.85942	2.80053	3.85289	3.28242	3.03702	2.45502	3.29117	2.73109	2.79007	4.34533	2.85243	2.71808	3.10968	3.46155	2.60257	2.2621	3.49469	2.67405	2.69203	2.55558
100302147	4.35261	3.0878	3.12566	3.82045	4.95002	4.47097	3.7966	3.67346	3.61613	3.63639	2.5375	4.31006	3.89635	4.90338	3.06324	3.42588	4.35713	4.78189	4.88093	2.83755	3.72594	3.72913	4.17578	4.65421	2.65415	4.27314	4.07464	2.73179	3.29164	3.58849	3.0496	4.94892	7.42279	3.64209	4.34756	2.99931	3.73818	6.62868	3.45858	3.43419
100302148	4.27464	3.50616	3.29503	2.88221	3.0931	3.87589	3.22987	3.75826	2.71804	4.09014	4.70027	3.0564	4.5493	4.41004	2.89413	5.1898	3.29095	2.4944	2.7629	3.36687	3.14025	3.74031	2.78655	3.2899	2.50147	3.47774	2.71747	2.59221	3.61544	2.95303	3.25363	2.60698	4.7142	6.57244	2.44131	2.7954	3.09624	2.97956	3.15447	2.59486
100302149	10.2228	11.735	7.04043	13.2679	7.1153	9.79316	5.45512	11.1665	9.87766	6.70601	5.37245	20.1826	13.0131	8.46509	17.2971	6.86244	5.70534	11.4983	13.8415	17.1354	6.37992	7.43861	16.0344	15.5338	17.9862	14.4431	11.4183	11.6008	12.238	10.6362	7.13199	9.04878	10.728	7.69137	11.8056	18.8579	11.1528	18.2998	11.2835	11.3803
100302150	6.16419	8.31324	7.00306	7.23762	9.30207	5.56677	7.50483	5.27233	4.72472	6.47442	9.10357	8.77274	5.96398	16.359	7.68941	4.41908	5.2111	7.5849	8.81824	11.5634	7.61299	8.89181	16.12	6.78837	7.47983	9.63852	7.14365	6.45325	7.27516	5.62923	11.8585	9.65214	9.65948	9.39072	6.4046	5.16382	6.30058	7.01021	8.52677	9.21675
100302153	2.95675	4.42568	5.26477	4.54732	3.69391	3.98825	4.24475	4.77221	4.25403	4.07945	3.3712	3.0402	4.31195	4.77856	4.3294	4.9981	3.67463	3.6116	3.37702	2.85743	3.02599	2.93074	4.7768	3.73193	7.18986	3.31782	3.48215	3.47091	3.12899	3.47415	5.22258	3.1651	3.96286	3.95916	3.55714	5.09618	3.63153	3.62709	3.32135	3.53467
100302155	3.05212	2.87129	3.38187	3.04379	5.60078	3.87987	5.2854	4.80652	3.37539	6.13066	2.94799	3.63153	2.25337	3.63839	4.53136	2.41853	2.78486	2.48151	2.20861	2.23226	2.47109	2.75507	3.02688	2.37353	2.86477	1.93993	1.79568	2.96686	2.57692	2.83603	2.94933	2.49707	4.89231	2.38257	3.04912	2.37495	2.15132	4.30865	6.13205	2.99462
100302156	11.5571	20.4759	25.2045	22.8739	24.9967	18.7818	8.04521	20.3935	9.60946	13.4803	8.76534	22.4166	8.50385	16.8439	25.8947	17.4025	14.7627	7.42876	15.0716	19.705	9.24623	16.5124	14.6403	17.3601	9.73063	12.8602	7.51333	9.93567	16.8886	9.07554	7.18436	10.1043	9.4844	10.8438	17.2037	5.26456	20.7526	18.2163	6.43378	9.10184
100302157	5.54877	5.10138	8.97438	5.05942	9.41627	3.59554	5.53872	5.43062	7.3574	4.76196	3.74064	4.75456	3.67994	6.56689	8.71222	3.68352	5.16208	5.40464	5.68853	5.62226	4.3491	5.64597	4.57238	4.09735	4.66838	6.81939	5.84153	5.66101	3.91669	4.55106	4.11051	5.34688	4.05036	5.67662	4.72029	5.19338	6.73164	5.08317	3.15023	4.14704
100302158	16.2625	18.3054	17.065	29.7387	23.8222	10.1561	8.76883	14.0254	10.4904	13.0061	11.5096	14.8548	20.1045	18.316	13.2399	23.6311	17.006	12.4008	11.1668	22.407	15.8854	16.0022	14.6835	9.81095	20.1528	17.4286	16.4705	12.2755	13.262	14.2979	14.0471	15.2145	13.2376	15.3495	20.4765	14.1201	12.1998	17.3527	12.8835	24.884
100302159	2.12091	2.9316	2.58491	2.96981	2.24551	3.38743	2.91997	3.19803	2.33192	2.68044	2.39471	2.54771	2.51167	2.65905	3.27607	2.5138	2.87684	2.02385	2.22436	2.15866	1.98981	2.36979	2.68254	2.33181	2.57928	2.03136	2.27365	2.0401	2.02707	2.42766	2.53132	2.22564	1.88063	2.2316	2.31931	3.43939	2.82917	3.0689	2.56682	1.89785
100302161	3.46701	4.71565	5.032	3.72743	6.35662	5.73018	2.78578	2.62236	3.93643	4.3496	9.5995	2.86833	15.5246	7.1097	3.49841	3.27512	10.7421	6.99618	10.1031	6.98399	6.83782	9.68604	4.17578	15.1158	9.14632	10.5593	5.28239	6.22471	9.15276	2.66999	5.03436	7.42935	3.77845	7.931	4.40331	8.08237	3.58669	10.892	3.96106	2.90184
100302163	3.6672	4.19831	5.28074	3.60905	7.91586	3.9255	4.584	4.4662	3.8266	5.72211	4.64683	4.90688	7.17752	6.71919	5.28363	4.96726	5.62249	3.65832	4.11777	5.12464	3.78249	5.46967	5.96173	4.57912	3.09034	4.48047	3.48813	3.02338	4.55793	4.68149	3.79823	3.35985	3.43579	5.04355	3.34412	4.18627	3.46996	3.94623	4.66926	3.19929
100302164	7.40542	7.17878	7.13228	7.52826	7.66633	6.44739	9.1935	7.82213	9.19571	6.8564	8.26886	8.09321	13.3525	7.64306	8.34334	6.01406	9.86401	7.80436	20.3763	8.45179	9.50367	7.56151	7.95518	7.28868	9.31431	11.4526	6.1715	11.9797	8.97468	9.86625	7.66487	7.72262	9.75061	7.71664	7.29217	6.94606	8.44137	6.8359	9.19546	7.59982
100302166	3.79375	3.26228	3.67005	3.00901	3.56826	3.43408	2.91332	3.55917	4.75299	3.10578	3.73237	3.60421	6.14552	4.19121	2.40791	4.04596	4.34868	8.91857	6.25041	5.72522	2.95212	3.36702	5.56922	5.87632	4.17076	6.42847	8.04978	4.62596	3.23438	2.94599	2.69975	4.55584	5.38691	13.6852	3.7659	2.73277	3.86695	4.93172	3.06023	2.53521
100302167	66.267	57.0444	164.79	105.35	96.9572	142.512	59.6096	52.9171	68.1121	35.8279	67.6371	91.0496	86.5971	95.0823	65.9546	74.9072	199.32	186.727	426.117	378.895	128.182	351.677	170.502	202.578	223.221	148.303	232.841	334.457	162.867	106.587	133.762	188.092	124.796	123.01	58.8333	80.4152	197.889	98.5596	187.237	199.29
100302169	3.50016	3.81409	3.24538	4.20861	4.71781	2.69237	4.10274	3.02929	4.56032	3.39514	4.7937	2.96758	2.96034	3.16573	2.54173	4.19278	5.33482	4.61923	2.96093	2.9585	3.93506	3.05121	2.93127	3.5791	3.45203	3.71271	3.04726	3.37747	3.55811	4.7791	2.6052	3.71645	3.25511	2.50146	9.0285	4.61516	3.40429	3.43923	2.91132	3.13139
100302170	5.30188	3.07798	4.69098	11.2528	6.84875	5.00475	2.82414	3.19471	4.87463	3.86821	4.40568	5.39918	43.5153	41.0185	4.3076	9.34973	21.3206	9.19277	14.8366	24.3593	4.57895	22.5822	18.7296	18.532	12.0573	17.9774	17.7598	11.1018	13.8854	3.88446	8.34259	8.78998	11.6164	13.3596	6.01711	3.03	7.8493	8.29171	3.24827	7.00031
100302171	9.93058	9.5681	11.3543	9.6013	11.3562	10.2611	10.5861	15.236	8.57335	9.31699	9.74286	9.24014	10.3547	11.0313	8.69214	9.00995	8.61657	6.67544	7.9126	10.1757	8.95102	9.42248	7.54489	7.97108	10.9784	8.41697	7.80587	8.47544	8.55386	6.93944	8.04085	10.2898	9.62094	9.63509	8.99717	9.49453	12.0976	9.10519	7.69689	9.08859
100302172	5.44697	4.03	5.76574	3.51165	3.45295	7.0693	4.56015	4.41199	3.48854	6.54624	3.67665	4.14202	5.11351	3.295	4.47479	3.71069	3.3337	2.86507	3.85529	3.32594	4.04242	5.31976	3.95231	3.27539	3.94744	4.49551	3.50599	3.95961	4.34249	3.98477	5.68095	4.84741	4.32682	3.99917	3.83316	7.66095	3.24145	3.94663	3.0941	3.24978
100302175	5.73782	5.79774	6.14076	6.06038	5.50953	5.33667	6.46387	5.86088	4.61686	7.2141	5.3097	8.58208	16.7613	8.97118	7.94729	5.91022	7.39533	5.30631	4.6938	8.81846	5.23283	6.14436	8.20773	5.28991	4.54869	7.02269	6.59051	8.6158	7.64531	4.56278	4.13724	4.30973	6.30356	5.40327	5.08747	4.99142	5.50459	7.98013	5.87968	7.34839
100302177	15.8586	14.022	14.2057	10.135	11.2227	10.7986	8.84202	5.63865	10.6133	10.5878	13.7718	12.4469	10.992	9.74246	10.9916	10.4433	12.6776	9.48894	11.5232	14.9331	13.7561	11.8542	11.0217	11.692	13.6981	7.95285	10.0638	9.68314	11.1961	11.7128	11.2524	12.9556	11.2812	10.4608	14.6865	14.1504	10.608	10.4968	14.705	19.9769
100302178	6.55301	3.51519	3.80397	4.23472	5.88963	3.74529	4.33836	4.86014	4.47519	3.76776	3.1588	3.87198	4.59382	5.09097	3.2043	5.07285	2.67946	4.62207	3.12271	3.14423	3.43082	3.60086	3.92296	3.21752	3.44556	3.87218	3.36949	5.44178	3.77242	3.77279	3.72243	3.90408	3.58567	4.02172	5.54284	3.70479	3.91637	5.21273	3.6637	3.53249
100302181	5.21566	5.9291	4.1776	5.32417	5.63446	4.27965	4.92105	6.05319	7.6473	5.30219	5.71203	4.35991	5.52741	6.44015	4.34825	6.86247	6.51165	7.61207	6.71481	4.98917	6.32691	5.71404	5.99372	7.47306	9.14718	5.02409	5.10783	6.8019	6.02006	5.40022	6.35691	5.67665	4.44912	7.58114	6.03328	6.09944	5.99881	4.84849	7.27597	5.08503
100302182	2.6194	2.63433	2.15036	3.20084	2.85053	2.37641	2.41929	3.38131	2.77692	3.2043	2.67615	3.24786	2.07265	2.83737	2.30099	2.60805	2.25384	1.86423	1.94562	2.99268	2.26754	1.97428	2.35477	2.87381	2.93193	2.77185	2.14997	2.17542	2.18661	2.26084	1.92896	2.51864	2.30477	2.28192	2.80505	2.65424	2.67729	2.48724	2.52372	2.06126
100302184	5.03119	3.48436	3.58266	4.27921	4.27878	3.69683	3.63107	3.30423	3.12715	4.22736	4.64322	4.18679	5.23398	4.55357	3.79222	3.85148	3.50005	3.51534	4.41251	2.80137	3.49146	3.83196	3.73652	5.44359	4.48998	3.34435	3.39301	3.25548	3.24708	3.81173	3.82056	3.0179	5.26613	4.66774	3.75846	3.7679	5.9759	6.10671	3.73975	4.0681
100302185	4.69186	7.93114	4.17196	5.95518	11.7104	4.52498	4.85241	5.59515	5.92684	6.26218	4.83422	6.86648	37.1112	46.7401	9.02668	6.95909	16.0842	12.4802	17.6423	13.9115	5.46519	13.4188	25.7053	11.7077	7.59107	19.0515	14.1562	16.7396	10.9192	10.4494	10.5009	16.6669	11.6962	8.50719	4.96194	4.18143	7.52611	6.77267	4.77676	4.43955
100302186	6.68233	3.10541	7.05682	5.91489	8.9659	5.26599	6.05255	3.57348	3.7055	14.0217	5.3956	6.7046	3.26663	6.67538	8.05093	10.1273	5.90323	4.46751	4.75313	11.3951	4.94744	6.89833	15.3431	5.39896	5.12565	6.67453	5.84402	4.98936	8.41355	2.21793	4.53272	6.58294	6.65051	5.41436	7.05682	3.58004	3.77773	5.66256	5.22304	3.49703
100302187	2.57991	3.26503	2.20589	2.88184	3.34704	2.05459	4.87587	3.39663	3.60686	2.62773	2.39056	2.44209	3.85676	2.41495	2.60364	2.42703	2.23128	2.34537	2.33223	2.338	2.32376	2.32483	2.26255	2.42259	2.33381	2.47349	2.31147	2.28464	2.25384	2.45425	2.34182	2.04809	2.54597	2.447	2.26817	2.47385	2.15473	2.78609	2.09537	2.30397
100302188	3.40134	3.6967	4.54136	4.09813	3.28127	4.45374	5.32385	4.11561	3.64856	4.61686	3.50221	3.6908	2.62753	4.09668	3.48803	2.31189	2.72975	3.25995	3.76021	4.29394	2.7742	4.79419	4.46743	2.82449	3.02589	3.37993	3.19091	3.36606	2.64698	2.83257	6.92142	4.4466	3.42259	4.17578	3.12838	4.10626	2.68115	4.88154	4.04518	4.5726
100302190	24.9944	35.5182	51.7196	41.6112	30.9102	33.329	30.8539	36.75	47.8864	52.0325	50.8216	56.6787	34.8127	29.8433	36.4546	34.1827	32.3925	42.6838	35.4726	42.6834	51.9837	56.2351	38.1242	30.5053	32.063	31.2085	35.7866	42.5969	37.4295	35.3843	36.7096	19.1501	37.9739	34.3554	30.1462	36.9682	28.1289	40.2042	32.086	35.4279
100302191	3.54562	2.71406	2.56478	3.36199	2.85609	4.75568	3.94418	4.9921	2.51467	3.24153	2.46162	2.83716	3.09005	2.29762	3.04169	2.32047	3.04723	3.07174	2.94328	3.1422	3.04147	3.29183	3.44306	3.11829	2.779	2.40568	2.14083	2.62764	2.59663	2.65595	2.93569	5.17492	2.78193	2.68097	2.89373	2.53695	2.82917	3.25029	2.68141	2.79098
100302192	2.67784	3.13353	3.19558	3.43511	2.9485	3.10247	3.15339	4.71256	5.21751	2.7517	2.3726	4.05243	3.15904	3.06176	3.55529	2.64695	2.19172	2.00029	2.18795	2.21506	2.99518	2.77635	2.95845	2.48555	2.77749	2.97827	2.78082	2.1455	1.93777	2.83775	2.2347	2.8379	2.47742	3.16852	2.60522	2.55272	2.40939	3.11669	2.4149	1.92187
100302193	2.9842	3.40154	3.07594	4.66153	5.91794	2.79166	3.17164	3.78079	3.28354	3.01596	4.31371	3.08679	3.31418	2.63692	2.90892	3.63957	4.28937	4.68341	2.53048	5.70231	3.01612	4.48779	3.6357	3.20745	2.99837	2.83023	3.11895	2.98552	2.4547	2.63464	2.86087	2.6973	3.41409	3.46756	2.2506	2.63617	3.84967	4.99263	3.04693	3.24451
100302195	3.67754	2.55873	3.08377	2.92812	4.4496	5.22298	2.70019	4.22644	2.52754	4.25713	5.8062	2.95374	3.42246	3.01169	3.29045	2.59172	3.02596	3.11155	2.83974	3.84529	2.96294	2.73203	2.99931	3.08902	3.45246	3.65067	2.83668	3.61462	3.31352	3.14243	2.51606	4.41907	2.96773	3.60335	2.72556	2.26086	2.84399	3.90164	3.37716	3.50034
100302196	3.65315	5.04003	4.59649	7.11681	5.78484	5.43321	5.28386	4.65002	4.43696	8.78279	4.81369	4.83853	5.06133	3.11436	5.40299	4.78933	5.94948	7.5268	9.44662	4.5644	3.40324	3.84373	4.37516	5.60962	10.7886	4.80336	4.64931	7.40018	5.31959	4.53226	6.00689	7.92659	4.74036	8.28353	9.33567	8.04825	3.79736	9.68342	5.07448	9.01887
100302202	8.4434	7.18474	6.38782	6.83552	9.93661	9.3177	6.87521	7.86713	7.98728	9.41182	8.00082	5.0895	6.02137	7.22911	12.806	7.4911	7.27237	10.834	10.6912	8.69927	7.07783	6.2167	8.55569	7.2775	7.55653	9.26377	8.6562	6.17725	6.82519	7.6868	9.48094	7.10882	5.7753	7.5326	8.70062	9.65944	9.41557	5.70956	6.7601	7.54157
100302203	2.94076	3.72995	5.75552	3.25946	5.52629	4.87579	2.85004	2.81874	6.53119	3.74444	3.73448	3.81559	2.83889	6.12802	2.17877	2.82212	2.11265	2.31255	2.61174	2.77936	2.05446	4.33043	2.3092	3.34154	2.54188	3.15381	2.5108	5.96394	5.00849	2.48262	2.56143	2.85561	4.54518	2.35109	3.38051	3.2101	2.91812	3.51559	2.90132	3.95047
100302204	5.9958	6.35364	4.44156	6.22924	4.43966	4.19563	7.29418	5.95995	5.80167	3.42986	3.36445	15.024	12.4467	9.46899	6.93278	6.72321	5.77992	5.01137	7.53552	5.21458	4.00261	4.96645	8.04821	4.93951	9.44445	8.32866	4.11153	3.39227	9.71454	10.1961	11.4713	8.11621	3.99488	4.22937	6.66929	2.94084	6.04577	14.1563	4.26583	4.359
100302205	5.03612	3.24105	3.06676	4.95669	4.41172	3.78964	3.15875	3.24057	3.3025	2.88574	3.26007	2.93348	4.99787	3.42386	3.37168	3.97464	2.52956	3.86277	3.36606	2.81467	3.4284	3.43929	2.43945	3.35617	2.83864	3.36787	3.4202	3.4145	3.35902	2.71832	3.46805	3.41836	4.42496	3.73428	4.03517	3.08497	3.71874	2.94679	2.80587	3.89742
100302208	5.12367	4.48438	3.90704	3.97966	4.60359	3.83926	6.38534	4.58003	3.96143	4.95345	5.23463	5.17412	5.3374	5.30594	4.23028	4.03816	3.9665	4.1651	4.01358	4.21288	4.19067	5.65075	4.24455	4.08271	4.31529	4.38647	4.71077	3.58168	4.96026	4.22859	3.90336	4.26141	4.33038	3.52739	3.64382	3.30332	4.10942	4.48246	3.99381	4.11621
100302209	5.71862	5.72773	9.66041	4.9629	10.5422	6.24846	6.67221	7.89014	22.6299	5.34394	6.30073	10.2696	4.97824	4.45549	6.4594	4.73393	5.74479	11.6613	9.1581	8.10494	8.28007	12.9985	5.91033	5.89355	7.37312	4.97096	7.36351	6.56772	6.1484	10.8287	10.582	4.86678	9.51833	9.42419	5.21091	8.42877	9.64688	10.9592	6.43974	7.34434
100302211	2.68503	3.81363	3.57864	3.32653	3.49501	3.65157	3.53275	2.94868	2.7609	4.77073	4.01486	2.29449	3.23771	4.56855	3.02609	3.91026	4.79075	4.04916	3.67869	4.49486	5.08083	5.69835	5.34484	3.26408	2.97019	4.9172	4.39249	6.181	4.90043	4.19672	3.88615	4.51919	5.01759	4.76005	4.86707	2.21295	3.8159	2.66269	5.57758	3.71007
100302212	3.55137	4.30908	4.14946	3.45349	3.52146	3.22538	5.97557	5.2495	4.91211	3.59814	3.74941	3.77012	2.77206	3.63169	4.27476	2.92685	2.73224	3.47261	2.72006	3.63803	2.99156	4.48519	2.89191	3.30263	4.0017	3.36877	3.59814	2.67991	3.54937	2.93474	4.03836	3.20555	4.42586	4.7291	3.31014	3.95213	3.44812	3.09636	3.68488	2.9998
100302217	3.35991	3.07931	5.93194	3.83549	6.94791	4.23284	3.48128	3.06412	4.21496	3.43808	5.08886	4.40675	4.77999	5.40672	3.46693	3.49444	2.80564	3.31727	3.17365	3.23081	3.40678	2.94245	3.00252	3.71278	3.037	3.54429	3.59093	2.95267	3.03161	2.50429	3.42241	4.05486	2.71093	3.74438	3.50381	2.7565	3.20566	4.045	3.64468	4.80337
100302219	2.41669	2.84082	3.05083	2.53701	2.65905	2.68829	3.12012	3.99816	2.40358	2.87963	3.61623	2.92844	2.24213	2.64552	3.47178	2.95564	2.31173	2.2533	2.18475	2.65	2.65079	2.47394	2.55376	2.53158	2.23033	2.12424	2.28825	2.76965	2.32424	2.57457	2.28943	2.4069	2.65748	2.673	2.21291	2.3786	2.64411	2.63787	2.41574	1.99701
100302220	3.5785	3.72586	5.57358	3.44664	4.50365	3.01779	4.38297	3.46764	4.44732	3.1963	2.89414	5.20243	5.01112	5.06547	4.00932	3.94894	3.28335	5.30083	3.0453	4.40837	4.83416	5.97063	3.65962	4.35433	3.91396	3.68063	3.26258	4.12403	3.49881	3.68439	4.80566	3.6211	3.73319	3.11197	3.56791	4.63373	3.83427	4.10633	2.84348	5.61273
100302222	4.20573	6.07887	7.21891	8.6893	9.0939	6.96987	6.59337	9.82408	7.06308	8.3603	6.10923	13.0534	9.76174	4.38457	7.23919	7.44751	7.97285	6.45516	6.47719	5.10218	6.32293	11.0948	7.15451	8.1684	6.81482	7.82405	4.61586	6.63598	6.2127	7.24425	5.63348	8.19267	8.56661	7.45583	7.95689	10.323	6.30147	7.95331	9.45497	6.98205
100302223	3.45451	2.6923	2.21632	2.66073	3.26393	2.59024	3.15232	2.59137	2.51815	2.41871	2.55084	2.88157	2.77419	2.47944	3.13255	2.45894	2.46794	2.43853	2.41469	2.37155	2.70341	2.51018	2.65109	2.40314	2.47739	2.22239	2.41112	2.22223	2.44666	2.35879	2.35511	2.57016	2.49057	2.46326	2.68316	2.12618	2.55463	2.43246	2.50185	2.33066
100302225	3.36221	2.68518	2.96612	3.2732	3.21153	3.70339	3.36474	2.78134	3.65698	3.23522	2.88164	2.76149	3.10122	2.8643	2.94041	3.21265	2.55318	2.5349	2.83406	3.26195	3.5065	3.05903	2.57681	2.85894	2.50584	3.47223	3.18345	2.8291	2.98811	2.54056	2.80687	3.41015	4.18327	2.84381	2.78086	3.16742	2.5862	3.18332	3.04018	2.52704
100302226	11.1365	15.6001	18.5774	37.0666	17.0559	13.9221	25.7215	27.3499	32.6494	30.0177	42.7924	24.8417	10.3358	33.9271	25.0586	38.1486	32.2724	29.9689	35.4395	40.3973	21.9849	31.9696	49.9254	30.1355	24.8674	22.7082	39.9801	66.2628	26.6663	45.9702	38.4172	24.5961	30.6097	40.7262	27.8205	40.6798	27.1951	31.0085	64.5603	72.8497
100302227	3.06297	2.78999	2.60117	2.83064	4.09614	2.67705	3.25575	3.31997	3.85338	5.39572	3.34434	2.79061	3.94758	4.12063	2.75852	3.04862	2.75373	2.93923	2.46227	2.40462	3.02005	2.86652	3.04233	2.79146	3.62325	2.58821	2.79965	2.39782	3.3478	2.70105	2.89303	2.64268	3.32338	2.33822	3.27318	2.50576	2.55908	3.23465	3.0734	2.80188
100302228	9.9924	2.16299	2.27986	2.82958	3.72086	2.21228	3.93949	2.80671	5.34211	11.1283	3.31585	2.66207	2.84719	2.80829	2.81487	2.8181	5.33482	2.06326	1.921	2.4322	3.60361	2.58968	3.93254	2.59447	2.41944	4.49364	2.33697	2.75453	2.9315	2.38199	3.04571	2.74781	3.06095	2.50906	2.24913	2.96481	3.12116	3.45296	3.0306	4.81731
100302229	14.5539	11.0076	9.28001	8.28235	18.4907	7.8819	13.7199	20.6337	12.0277	7.47111	16.2469	23.5414	12.8858	16.7032	15.8591	14.9141	11.3444	7.47277	12.6589	15.096	8.99591	12.7556	20.4405	12.0322	14.0618	10.7119	12.2122	15.6362	19.2775	12.1303	10.6071	11.6086	13.7216	11.449	13.7132	14.3683	14.0434	14.3737	13.6784	18.0375
100302232	10.4639	8.21481	4.40883	6.51004	5.34392	10.3624	7.92565	4.85943	3.12409	8.11185	4.63052	7.60098	4.89425	12.1109	5.27713	11.9784	8.87428	8.77382	7.79422	3.07729	5.41808	12.5527	5.72036	6.56253	7.41088	12.8911	5.13535	4.81714	4.45726	8.58494	7.69788	5.78037	8.81261	7.48518	10.0793	4.37815	8.9469	6.96376	5.79452	4.41381
100302235	3.16154	3.03002	3.5438	2.96944	3.10496	3.86607	2.81766	3.14669	3.19225	3.93391	2.9598	4.87847	3.63979	3.54069	2.65131	3.09862	4.13102	4.04194	3.92232	3.68083	3.30919	3.30555	4.54335	3.28574	3.78727	2.70066	2.76069	3.35951	3.02393	3.49258	3.49207	4.52963	3.01244	3.36437	3.31883	2.72239	2.68503	3.9236	3.39071	4.319
100302236	9.51217	7.8326	19.2347	6.19084	9.04032	21.92	6.88845	13.3769	27.7186	6.9719	16.4424	29.7531	13.0972	13.3425	12.5201	15.7188	22.0509	14.5094	23.7942	13.8823	11.7264	10.991	14.8076	7.7767	20.2821	11.4968	10.8952	11.7053	15.4587	11.2954	12.675	4.62672	9.22749	9.21873	12.1387	21.6843	13.1322	14.8889	11.1379	16.932
100302237	52.6316	29.0573	65.5171	34.1003	72.0486	61.537	23.4911	42.8071	63.7721	43.7881	41.6386	46.3021	19.6815	56.055	56.1887	51.5785	52.8377	33.5162	32.6446	37.2024	46.9846	43.9875	36.1796	39.7036	43.6049	29.5495	42.4146	36.3554	45.5511	45.842	25.5974	46.6773	40.8769	42.7972	62.4672	51.5729	42.1796	43.2288	40.355	28.4735
100302238	4.32893	3.45953	3.3095	2.80457	3.76324	3.33307	3.04018	4.33343	3.34173	3.28869	2.82377	3.10964	4.45434	3.85651	2.80794	2.9427	2.63061	2.54336	3.094	2.60409	3.19591	3.39548	2.74497	3.02117	3.07105	3.33226	2.50306	2.48338	2.33175	2.58068	2.97092	3.09587	2.98597	2.44511	3.34412	3.69569	2.79121	2.81413	2.85258	2.48076
100302242	4.53143	4.50679	4.51228	7.36646	8.6624	7.5921	6.49225	7.93938	5.72437	4.37991	6.50776	6.35106	6.27948	4.85379	4.6299	6.55073	6.10015	4.78126	5.36391	4.85637	6.42986	5.68534	7.14196	6.39097	6.44227	4.79525	6.09196	6.5183	6.41542	7.94317	4.87215	5.35263	4.15545	4.15199	6.92477	5.38776	5.24217	5.38689	6.08427	8.01205
100302246	11.9189	8.30289	19.2622	17.357	8.91706	10.6334	21.3616	17.337	16.6193	17.0717	16.9388	19.5811	11.7689	14.4197	8.14707	15.2842	10.9085	9.61285	11.6855	12.7075	18.4363	11.3377	13.6571	6.11637	10.7831	11.0705	21.7549	18.9769	10.3518	9.3887	12.0201	10.0716	19.2181	10.0924	16.7635	18.5614	18.4207	11.8377	20.8419	10.8132
100302250	4.18538	5.22401	4.23974	4.59412	6.0717	4.44222	6.09529	5.48289	3.71811	6.72895	3.4374	8.736	4.37072	4.5006	3.19604	3.73579	5.68057	4.15308	5.87675	4.61795	6.50437	4.08778	4.22769	4.90178	5.94862	5.83657	5.04534	6.11511	13.8237	6.64104	5.16018	4.10159	5.7233	5.12511	7.11074	4.88616	5.07411	5.31525	5.16309	6.62358
100302251	3.09131	3.06226	3.18024	4.38048	2.99457	3.20323	4.72802	3.68243	3.14195	3.38288	3.17691	3.60335	3.8565	4.01927	2.95819	3.0569	3.23879	5.44617	2.60324	3.89702	3.22687	2.77041	5.40672	2.88408	4.20336	3.31732	4.24891	2.87661	3.18538	3.60788	3.92043	3.77637	2.97367	4.01473	3.00996	2.65905	3.43291	3.21491	3.01304	2.49591
100302254	59.9746	61.0996	61.8132	66.254	45.311	57.7655	50.9286	60.736	40.3908	71.1204	60.8077	50.9139	61.4266	45.4854	70.8399	65.1849	46.1614	54.854	49.0739	57.6995	47.1262	49.8431	58.0303	34.3179	61.4844	43.6091	56.2394	61.2153	60.3034	61.0195	48.6843	42.4855	49.2667	54.1665	45.5969	70.0334	77.3001	62.3952	52.9053	54.3839
100302255	2.86475	5.50395	2.77516	3.88237	5.89627	2.93738	2.93993	3.11112	3.22181	3.90685	3.27271	2.72398	5.62222	3.33763	3.41311	2.93884	3.11733	3.14218	3.68893	3.70354	2.67304	3.01596	3.00608	3.11447	3.80438	3.50198	3.5964	3.2239	3.49835	3.70636	3.72354	4.37778	2.62299	2.71127	5.99315	3.05614	4.92545	3.91986	2.74316	3.29092
100302256	6.0338	7.19374	12.0208	8.88297	9.16572	11.1776	5.68865	4.96207	6.89071	8.02852	8.53333	6.81553	9.02109	9.80781	8.9221	15.0244	12.6155	10.4033	11.7243	20.5181	14.3075	7.46361	12.4759	11.7063	17.827	12.8065	18.646	14.193	10.8147	17.8596	6.86879	11.3741	12.9688	10.7474	10.6924	8.22643	14.5853	9.63327	12.3814	22.8075
100302257	4.26624	5.36852	6.00699	5.32947	4.50995	8.66885	4.1498	7.91271	5.59342	5.12806	4.80431	5.76036	5.50463	4.24371	5.9381	6.46208	4.35983	4.08008	3.79674	4.07696	3.76484	4.73645	3.74625	4.8718	5.55131	4.79147	4.76371	4.22221	4.64379	3.62475	4.73841	4.43805	4.06433	4.40021	4.62857	4.60241	4.10288	6.98947	5.98896	4.84374
100302259	15.3268	18.7715	12.9459	15.7131	17.083	22.9063	18.5307	14.1568	23.873	23.6391	10.3849	27.8146	10.3654	15.5035	11.9839	15.4101	9.27478	17.6261	12.8098	19.7088	17.5435	17.8784	19.6675	15.517	15.5008	18.1605	17.2274	24.5604	18.0229	32.7957	17.151	19.7903	17.3801	16.2741	15.7509	21.9079	13.4079	14.3319	23.1975	13.9803
100302261	42.3721	31.5903	34.3243	28.6106	48.5824	21.6637	37.8345	28.2029	29.3721	44.3026	38.6157	28.2102	58.0971	67.0212	27.638	18.8875	37.5171	45.0278	39.4918	35.7094	41.5321	41.9561	33.0963	44.6396	53.5602	46.1777	61.3771	75.1114	39.775	31.7746	33.9548	41.487	45.1143	49.9077	41.9565	50.7325	41.2413	31.2775	46.3166	62.881
100302263	63.7955	36.958	48.2578	28.6261	33.5043	45.4691	35.0647	26.9479	59.0162	38.8565	37.192	41.6883	20.8734	29.0682	37.4049	44.3226	32.8428	38.4161	39.667	51.5546	46.3019	35.2352	41.8224	46.6606	52.1568	56.4248	28.6127	58.1476	49.4113	43.6611	32.5244	28.0716	38.2271	46.3392	62.6683	61.0224	29.3872	44.9732	43.0475	58.3051
100302265	2.36519	2.74481	2.40268	2.52131	3.09599	2.37528	2.28389	2.52861	3.0214	2.75837	2.55076	3.90331	3.91313	3.83577	2.61547	3.1684	2.41584	2.87047	2.19073	3.04431	2.93993	2.38001	2.1454	2.07537	2.36581	2.30232	2.56964	2.83375	2.5279	2.19876	2.42802	2.69295	3.1358	2.72437	2.549	2.40807	2.51944	2.76064	2.51466	2.35477
100302270	4.35713	3.06516	3.07554	2.81874	4.21637	2.53019	3.50972	2.33794	2.51851	5.39675	2.70969	4.86089	5.23036	2.58236	3.50446	4.06057	2.69772	2.98254	2.71392	2.75703	3.44277	2.89203	2.87029	2.34419	3.27596	2.51059	3.47319	2.6349	3.51014	2.89606	4.35429	2.49707	3.68995	2.82657	3.94299	2.96056	3.49841	2.64368	2.39471	4.00175
100302273	113.095	42.2376	55.2158	66.3803	93.2827	65.6512	38.3864	45.1246	13.5839	61.5571	65.0746	60.1002	76.176	75.7121	55.3567	73.1254	48.4362	42.1354	32.6632	50.4655	45.2389	52.8299	64.8846	60.0555	29.8721	51.2192	50.0697	43.158	45.2921	35.5751	31.4396	93.8221	42.9546	54.4487	56.9021	59.0371	30.0821	47.827	32.4621	47.3221
100302274	4.51774	10.9083	4.74974	7.05874	4.9064	3.82416	8.17981	7.76104	4.71676	5.96639	4.56136	4.39207	6.19486	8.31164	10.3198	7.79053	5.50979	5.10979	4.47954	10.4253	5.63405	4.38165	5.28783	4.98601	3.69431	5.66954	5.18155	7.4176	3.92037	2.5505	4.28875	6.99548	5.19307	6.27482	9.18151	6.48331	4.18221	8.7753	7.54922	9.89213
100302275	9.95998	7.81419	15.6891	6.22911	5.79725	11.0723	12.1094	3.91822	7.63106	18.489	10.9503	4.94054	37.5435	39.9854	16.4683	12.4921	27.7652	9.19655	16.6033	29.4846	26.4434	23.6411	20.1374	29.5949	9.26456	15.2789	16.4525	18.6671	15.7896	9.15113	16.5483	11.6288	19.8979	20.1674	8.63423	6.26874	12.345	6.43724	7.27191	3.81866
100302276	9.16393	9.03482	5.03364	14.2993	5.38187	11.4146	19.2366	16.031	14.6295	7.98279	20.3713	19.8459	7.40433	10.6975	4.93901	7.09244	9.35555	11.2408	12.9273	15.2625	5.61865	12.4282	16.8007	21.918	13.7314	14.0531	12.2379	10.6579	6.57448	10.3122	16.2947	6.31764	20.3126	7.57348	5.38586	8.41535	22.7509	19.2136	19.8542	5.10699
100302277	6.35318	3.49509	4.73152	4.41532	5.67053	9.27962	3.36731	3.98524	5.93926	3.76759	6.51847	5.80557	4.30387	3.82595	5.48463	4.90289	4.53965	3.88839	4.41568	3.95015	7.15743	4.28139	3.52425	7.87215	3.47711	4.7022	5.54806	8.76301	4.5926	4.11159	4.68267	5.75804	5.17383	3.7575	9.46926	3.16649	7.16461	3.53594	4.86027	4.14593
100302279	2.64561	3.49932	2.98241	2.51797	3.23896	3.00632	3.24342	3.62061	2.46689	5.0861	2.67425	4.27983	3.4128	2.83947	3.53181	2.98241	3.78327	3.17777	4.22396	2.56346	3.39739	3.43628	3.85969	3.17645	2.70187	2.60382	2.50573	2.51435	2.98682	4.50752	3.46963	2.73779	3.49782	2.51055	3.54962	3.16295	2.96883	4.93087	3.52072	3.24978
100302280	7.21594	11.4174	8.63988	5.68381	9.0941	6.31878	6.11653	9.03083	11.3649	4.04861	3.96907	5.83361	5.80762	6.06202	7.80899	4.97584	6.92945	4.3017	7.9467	6.96707	5.28376	4.37129	4.84116	3.455	8.56497	6.04382	6.84281	9.48315	4.55263	5.31439	7.24103	4.84693	6.38716	4.86448	7.29562	10.1667	6.82922	5.99898	9.8668	7.16908
100302281	9.69177	9.22062	9.6479	9.36192	12.0713	8.48838	6.99193	10.6978	8.23085	9.54613	13.1653	8.96734	9.71386	8.22069	6.77911	13.2993	11.0775	10.0819	7.35016	10.6672	10.4235	9.13473	8.6539	9.60876	9.43699	8.42035	7.31831	8.74661	9.92049	9.54613	7.27232	7.89674	9.49312	13.2294	13.1155	7.35279	9.21793	13.8576	10.115	10.7833
100302282	5.76439	3.20103	3.60077	3.80431	6.51492	4.02437	4.48272	3.85969	4.21806	6.7871	4.06769	4.68657	5.53149	5.08924	3.87324	4.23235	3.79322	4.73666	4.15999	4.90803	4.10782	4.0751	4.2099	3.73014	7.11175	4.19363	3.8596	3.49703	4.88304	4.22801	4.28165	4.20541	4.05721	3.82992	4.65467	4.32627	4.47489	3.5064	4.16242	4.6804
100302283	8.83256	16.3389	7.08678	7.51014	14.5889	11.4343	10.587	10.9422	25.368	7.6439	20.5105	10.4553	23.4625	17.5373	23.6328	11.6759	19.8058	17.9611	20.1297	20.2402	17.1322	16.2275	18.2689	22.999	11.9051	24.634	21.7495	26.2998	20.0802	14.5511	11.2571	18.8555	25.8615	20.8276	36.0301	19.573	12.8861	19.6781	21.6775	23.1829
100302287	3.44348	3.1404	2.87746	6.77543	5.63811	3.37034	6.8419	3.3248	2.39057	3.34387	4.24442	8.35233	4.28047	4.67315	3.41864	3.26909	6.13016	3.95218	5.81834	3.27438	2.83263	5.04787	4.4417	7.20364	3.51074	14.9706	6.16186	3.41019	2.80904	2.76793	3.56364	3.83774	3.00991	2.81004	4.11286	2.69342	2.64133	3.08984	7.96151	3.97812
100302289	3.98275	3.98602	4.69732	3.60285	3.93581	3.20037	4.40224	4.31124	5.04552	3.6521	4.12859	4.27756	6.91648	4.00425	3.07223	3.85556	3.46513	4.29373	3.98385	3.30615	5.22183	3.9314	3.32335	4.99789	3.3527	3.57945	4.98092	3.42356	3.18728	4.2752	4.63666	4.44953	4.0815	4.83047	3.74481	5.04071	5.01503	3.83434	3.57711	5.48108
100302401	15.6104	16.2799	14.9857	14.1669	26.3417	24.0806	9.96022	15.6253	20.779	16.9429	16.3071	21.8177	16.1599	13.69	20.012	23.4429	19.1847	16.0181	21.6247	21.2644	21.5496	17.2985	16.0962	25.6469	21.1851	24.7297	20.8495	23.8022	18.5907	18.6145	26.0077	13.819	18.4617	15.8764	19.983	20.9629	22.1195	16.0638	19.2678	19.6701
100302640	4.79265	5.71143	3.4793	4.87576	4.72256	3.53164	4.02839	7.89864	4.06215	3.18561	4.29179	3.80415	7.65812	4.05816	5.13132	3.15383	3.4003	3.27317	3.81685	3.10478	3.83866	2.76325	2.75176	4.05607	3.32382	4.45692	3.90395	5.26588	3.49515	3.85267	4.35426	2.76154	3.76875	3.23745	3.63292	3.04211	3.77611	3.23719	3.48864	6.63056
100302650	7.66328	14.0083	8.53565	12.7513	8.5388	7.32553	7.78882	7.95162	12.1641	10.4403	9.49101	9.85598	8.50807	8.70951	9.7756	9.22433	12.8773	11.4583	10.6088	16.7893	7.45559	7.33262	6.96532	7.85289	11.9492	8.57465	10.5345	7.17899	8.30854	8.21842	9.47317	7.30598	8.69461	8.38001	8.79084	8.14593	8.8388	7.61456	8.72684	12.0786
100302691	5.29815	5.42981	6.43621	4.77038	3.9071	4.16388	3.90664	5.1612	5.05905	3.59424	4.2616	5.62488	7.65594	5.55857	4.95577	3.46653	4.70943	4.64159	3.69508	5.29615	4.00273	4.38988	5.44901	3.66074	3.79266	4.02628	4.94951	3.82081	4.03441	3.3333	4.34617	4.29744	5.50671	5.17846	4.16558	4.53937	3.80372	4.8562	6.79182	4.72043
100302692	176.409	100.996	129.05	177.642	197.971	131.888	154.956	115.59	106.102	148.16	157.725	185.958	132.394	191.201	150.45	139.045	162.67	133.514	161.816	258.325	115.443	196.975	203.588	193.722	101.236	164.62	141.843	176.473	116.896	104.489	127.013	124.245	138.494	154.424	106.388	140.103	140.481	204.077	164.582	121.714
100302739	11.5953	14.0074	11.3796	9.29659	9.28345	14.1189	15.1638	9.28363	9.62628	6.65324	9.0639	11.9806	19.7051	14.8939	11.6471	10.1914	14.6152	19.0097	13.8715	13.2209	14.5741	14.9214	15.6458	21.4494	15.6295	12.2107	18.6364	16.5808	14.2625	12.7235	9.00155	15.5426	14.9773	13.0184	15.0384	9.78518	8.66584	15.1398	8.21789	14.3742
100302740	3.44702	3.01754	3.3482	3.63746	3.42628	3.71978	2.73607	2.8294	2.68412	3.74381	3.24808	3.09115	3.68069	3.71977	3.00091	3.48149	2.83392	3.09822	3.05985	3.33401	3.16755	3.76347	3.04709	3.66595	2.46167	2.67952	2.59162	2.8084	2.78295	2.75814	2.74419	3.95817	2.81075	2.65077	3.39533	3.04381	2.89001	2.72009	2.95144	3.19929
100302743	20.2035	23.4425	20.8881	20.9366	32.1368	22.9054	25.5784	14.5087	17.8163	15.6641	14.9812	7.86148	27.5221	24.054	27.3989	16.4546	20.0324	19.5185	20.2301	19.5278	21.2495	16.0504	12.792	20.05	15.2097	12.4037	15.728	14.8522	15.4695	8.25169	17.4083	14.6485	8.7674	13.2412	14.0263	22.8598	6.63056	13.2851	15.2816	27.9955
100303491	34.9763	28.3224	24.4844	27.5003	10.2423	18.2441	34.2008	15.6802	21.7204	14.6059	22.4027	22.3517	86.3152	66.9307	19.1513	27.043	32.2867	33.4963	27.2408	23.7373	21.2718	24.7334	25.7191	16.5422	14.709	36.5194	26.3011	28.631	33.1364	9.93744	22.4031	18.8583	15.69	18.2213	24.6385	19.6439	28.3345	25.6491	15.9095	16.3702
100303728	8.38684	6.11586	7.29973	9.55841	6.88051	6.86181	5.47623	7.65053	6.78798	6.50303	8.02276	5.3484	9.83403	5.8779	4.96976	6.87685	9.7306	5.20767	5.55014	6.58854	7.63495	7.33647	5.79631	6.47741	7.8334	7.15061	5.84685	8.3948	6.7699	7.48317	7.6076	6.72772	7.62414	7.32742	7.8538	6.08149	6.28679	4.6933	7.88762	8.29358
100303749	5.6649	4.80778	3.35194	4.55433	5.02443	4.09227	4.5564	5.00908	3.20467	7.70055	6.55429	4.5835	10.1193	5.00284	6.6389	4.02249	4.18862	5.12268	3.98184	6.03241	5.00749	4.79355	6.77579	4.16881	4.21028	6.66852	4.41923	5.5388	4.45464	4.85857	5.11177	4.34608	7.08841	4.68779	4.27526	3.90393	3.50957	4.10767	6.18854	5.0944
100303755	7.86782	10.4793	6.58476	8.42477	5.80897	6.40063	6.68549	6.61836	10.466	5.18782	5.35766	5.42082	8.1115	7.82372	9.73865	4.74374	5.67452	5.56198	5.21419	8.06459	8.04202	6.17439	6.90227	7.22245	6.55414	6.94017	6.57886	5.92135	6.93837	9.3898	6.36478	5.64141	7.61337	5.15968	5.03555	4.30043	6.73103	7.45429	6.96398	5.566
100306951	36.9412	45.041	48.1053	34.9087	34.3273	43.6688	38.0437	41.8074	45.2186	52.2224	54.2073	42.0506	58.9125	50.5116	55.2842	54.6292	31.3431	41.8618	40.0929	38.954	47.535	49.9576	45.6041	52.3047	50.777	41.7162	43.4374	42.779	36.4522	39.653	34.8502	56.8998	37.0692	54.2966	42.1819	38.5133	42.8141	40.7539	47.3185	48.3585
100306975	4.92889	3.25516	4.4335	2.82787	10.1693	3.80196	4.23088	4.02431	4.49772	3.98563	4.50669	7.19243	3.40553	4.63272	3.53191	4.90993	4.74191	4.25915	6.47025	3.67901	3.30095	4.1811	4.08272	5.06071	2.70711	5.76585	3.70273	4.57851	4.30816	3.73368	4.64681	3.68972	3.17676	7.48891	6.34514	3.43848	4.11354	5.5183	5.28429	4.27711
100309464	4.30558	3.34312	3.71243	2.98341	3.74836	3.14199	3.26389	2.86271	4.1655	3.15595	5.12548	2.87457	2.60009	3.36567	3.22047	6.95981	4.13316	2.99436	3.33366	6.12235	3.02599	2.93779	3.26675	3.21457	3.73737	5.96688	3.47393	3.02169	3.89166	4.72056	3.26295	2.85763	2.12353	2.5493	3.75808	3.41641	2.6382	2.57057	3.75345	3.88844
100310846	4.33838	4.17814	5.8314	7.86722	7.74353	5.30558	4.47975	8.32764	5.54925	9.54851	8.15907	4.52703	5.706	6.4332	5.75172	8.46926	6.138	10.6493	6.09159	5.92417	5.15329	5.85544	5.07806	3.51851	5.25103	4.96113	6.05784	5.9245	4.96443	8.78585	7.61467	6.11948	4.75296	6.62298	5.13993	8.35009	5.53613	4.45671	9.23712	4.92249
100313769	2.35299	4.24678	2.37047	2.74597	3.00406	2.10202	2.79089	2.28101	2.19034	3.6295	2.69195	2.12938	11.4193	5.68194	2.63315	2.66347	3.5069	2.25351	2.5004	2.61346	3.18537	3.93506	4.52203	2.49145	2.62221	2.33024	2.14368	2.19933	2.23882	2.41133	2.42683	2.59929	3.28422	2.48164	2.03535	1.86131	2.78287	4.03621	3.12476	2.46847
100313770	3.91403	3.6791	4.40921	6.53875	5.67304	4.98139	5.69963	8.21103	5.87563	4.03651	4.98675	9.56326	8.0327	11.8393	6.22116	5.20101	5.67093	3.08267	3.33057	7.45032	5.46799	8.97648	13.1313	6.0182	3.67665	5.50704	4.55636	3.12001	5.56455	4.38476	3.85713	4.14494	7.34204	7.57472	4.42387	5.86127	4.61367	5.07539	6.52622	3.24804
100313771	9.26061	5.22876	5.25529	5.22653	8.01204	5.16573	7.26343	5.56455	5.61082	6.45007	9.4654	6.33014	5.46212	8.23499	10.3401	6.12734	6.41748	7.95924	7.39722	5.83551	7.04374	7.50253	6.50101	9.21074	5.35636	5.91442	6.55677	5.53514	6.94597	7.97027	6.53051	7.02659	12.7329	8.17156	4.83799	5.60644	5.32009	5.90647	5.06564	4.83321
100313772	2.93605	5.54007	3.13249	3.42543	5.08816	5.11491	4.26539	4.73098	2.73681	4.2675	6.07985	3.3482	3.09878	4.37847	3.34878	4.77426	5.34159	3.4367	4.52759	4.2029	5.89984	3.60254	5.27037	3.42766	3.34951	4.21348	2.43998	3.67514	2.96578	3.57337	3.51843	3.67864	3.02856	4.17578	3.6075	2.67492	3.65133	4.29616	3.46844	3.3199
100313774	3.36742	3.71566	3.37804	3.36171	3.34862	2.9303	4.69691	2.97764	3.59881	3.08284	3.07573	3.41687	3.85755	3.34172	3.11845	3.84617	3.18037	2.5707	3.34579	2.79626	2.87136	3.15757	2.78393	3.64308	3.04478	2.57822	3.73482	2.53556	3.07246	3.03662	2.81775	2.69122	3.35358	3.26601	3.23022	2.68386	2.84905	3.24544	2.64353	2.50853
100313777	3.23514	3.26106	2.8416	3.72772	3.33481	4.29105	3.75016	3.27585	3.14819	3.21345	3.80315	4.13225	3.07536	6.70859	3.57429	3.84475	3.35316	2.88338	3.68568	3.87923	2.94261	2.41397	3.50209	3.63916	3.52697	3.46075	2.666	3.71294	3.60045	3.2225	3.32537	4.90152	3.51797	3.88214	2.75131	5.72394	3.01263	2.83509	3.46769	3.19608
100313778	2.67952	3.21156	2.82921	2.53478	2.96602	3.38196	3.48322	2.4637	3.3025	2.50905	4.14744	2.83172	3.31322	2.50846	2.27191	2.56096	2.47682	2.28423	2.5997	2.58603	2.83953	2.43763	2.79576	2.6228	2.56133	2.39196	2.19479	2.27102	2.53306	2.3527	2.60181	2.51864	2.71913	2.34966	2.6164	2.36686	2.53218	2.85031	2.57891	2.38757
100313779	12.2772	5.62797	6.60876	6.85424	4.59985	4.51618	5.66843	9.02254	5.11249	5.20896	7.10935	4.88448	4.19033	8.23992	4.61306	4.74479	5.57854	4.08134	5.61984	4.55144	5.03059	4.91686	5.36186	5.1062	4.96648	3.74186	5.6626	4.4178	4.21452	5.57903	7.08235	3.60078	5.05365	6.06975	5.53038	5.75992	6.69805	3.17332	4.88041	4.37719
100313780	5.60858	6.54055	5.76574	4.92964	10.1909	7.03787	5.11139	7.11828	7.45438	4.5565	9.99655	12.1776	11.6545	10.5996	4.53191	5.4451	6.39811	6.06117	6.15344	3.94051	4.80283	13.435	6.11113	3.80251	5.01419	5.415	7.32809	8.04317	9.90424	4.93828	4.55258	5.49558	5.98729	6.81561	3.38377	4.62234	6.92846	4.39021	6.95569	6.19272
100313822	3.14713	3.4971	2.67954	3.35527	3.66147	2.77227	3.54125	2.70494	3.36251	3.00757	2.60541	3.3755	4.06661	3.63263	3.39033	3.05598	2.49173	2.93419	2.80385	2.87612	3.24225	2.77208	3.75468	2.7071	2.91795	4.04879	2.38481	2.50145	2.38719	2.63467	2.41018	3.08997	3.22583	3.35277	2.81074	2.9421	2.39031	3.70597	2.69668	4.64262
100313824	27.8781	19.9428	30.3471	28.226	43.1014	22.9339	21.6598	16.4437	29.6187	26.4622	15.5991	29.1869	18.6319	23.6089	13.8312	17.377	15.4271	18.8881	16.4577	23.5223	23.5432	29.2296	26.4673	29.8772	30.4932	23.7983	21.9431	20.8022	31.6171	23.7753	26.1422	19.9244	25.4072	23.9174	23.2875	20.2147	28.0943	17.8414	31.2596	23.5265
100313829	2.19545	3.89817	2.49828	6.36575	2.27685	2.27345	2.73145	2.1376	2.91333	3.27254	2.51194	2.64196	3.00099	2.56089	5.37991	2.66403	2.23983	3.23074	2.26304	2.25789	2.36166	2.46293	1.94385	2.63439	2.73565	2.71074	2.40596	2.30706	2.38954	2.01854	2.17448	1.94565	2.44303	3.11843	2.91556	2.63256	2.23408	3.32732	2.21309	2.24978
100313830	2.18246	2.48154	2.08418	2.40281	2.85128	2.37201	3.49329	3.53505	3.44839	2.18556	2.89759	2.33949	5.35008	2.54574	2.72458	3.11465	2.72033	1.92177	2.16146	2.41931	1.81271	2.43039	3.21868	3.1308	3.15558	2.14812	1.89528	2.28008	2.26817	2.18175	2.70357	2.36837	2.36159	2.09677	2.15848	2.87697	2.3992	2.55726	2.33968	2.26622
100313838	5.02954	3.96762	4.32072	3.53774	3.7928	6.11351	7.92742	5.44805	4.15462	3.83027	4.51499	3.67759	4.64187	6.79426	5.11105	5.32183	3.8229	3.37356	4.11072	3.02234	4.57572	4.14743	4.58185	2.94576	3.25289	4.4819	4.37811	6.4512	3.69705	3.93993	3.42443	4.18987	5.11295	4.37863	4.20465	3.74205	3.87456	4.16004	3.4921	3.222
100313839	4.35035	5.18967	3.8044	4.53399	3.90582	6.48258	6.59678	4.29233	4.64583	4.43104	4.18251	8.18171	4.46462	3.3651	4.57019	4.53822	4.1521	3.99816	4.21707	3.80645	3.99461	3.8991	3.28432	3.88403	4.13319	4.37403	3.55457	4.27259	4.92999	3.40703	3.58179	3.89381	3.41669	5.03144	5.61024	4.61142	4.46854	6.79659	3.53778	4.83019
100313840	2.55791	2.90378	3.1623	2.7414	3.27976	2.91382	4.30962	3.65115	2.57179	3.19167	2.74821	2.94949	3.90459	3.47093	2.76822	2.87392	2.8313	2.72592	2.4096	2.39224	2.62488	3.36355	2.42017	2.68564	2.77455	2.89708	2.80427	2.52859	2.74538	2.68999	2.77077	2.51204	3.06815	2.39803	2.58128	3.19984	2.48708	2.8915	3.06774	3.35007
100313841	2.99606	3.94744	3.56613	6.88521	2.58004	2.76344	3.07312	3.64158	3.46015	2.30444	3.26816	3.29698	4.0133	3.81349	2.9563	3.28322	1.97197	3.79309	2.86571	2.21412	3.55533	2.5131	2.6108	4.08753	2.59661	2.57434	2.21627	3.12692	2.01745	2.64155	2.74527	2.667	6.08976	2.41224	2.81831	2.30444	2.73604	3.08518	2.90256	3.1446
100313842	10.3917	6.58222	5.74739	7.61508	11.177	10.6954	3.90632	7.96895	4.77228	8.99276	3.95759	4.74609	8.65921	3.25814	3.89705	6.68299	3.98644	5.36585	4.08848	5.80068	6.09084	5.91674	4.76267	3.37946	3.88052	6.14861	3.84479	5.92331	5.42402	4.82291	4.10261	5.29339	6.83322	4.5028	8.51885	3.79719	4.63986	6.79919	5.3912	4.47493
100313843	3.05321	2.95954	2.91483	4.24373	2.66563	3.02101	2.51391	3.84415	3.16865	5.28085	3.43923	3.41009	5.59442	4.96854	4.21853	2.58835	4.14264	7.07667	3.98528	4.06141	5.27832	3.73794	4.89905	4.11354	4.00887	8.61051	4.81969	2.70667	5.27095	5.98728	3.95966	3.16655	3.664	3.5355	3.55184	4.91858	4.87713	4.70214	3.43416	6.6237
100313886	11.5441	5.00664	7.07992	8.3974	9.13439	7.48254	14.6032	6.43906	5.67864	11.4355	21.1911	15.1386	4.35096	4.43267	6.04956	13.0726	21.3874	15.7593	19.6114	22.5279	15.7797	18.9195	22.7301	21.3631	10.3837	14.7886	15.5088	20.7372	12.4882	12.5023	13.3474	13.1739	21.3188	26.0547	8.36299	7.69134	8.0295	10.3572	10.855	6.92455
100313892	3.07765	4.94821	2.69114	2.70099	2.81915	2.77056	4.83726	2.83641	2.87845	3.18298	5.59339	3.11814	3.64361	2.52483	2.94246	5.1004	3.24759	3.11489	3.70035	3.30216	4.27299	3.67853	2.98095	3.26779	3.52049	3.11779	2.69391	2.98867	3.04408	5.94022	3.34742	3.00435	4.33077	3.18789	3.05589	3.0732	3.1364	4.32324	1.97409	2.69836
100313896	3.16709	6.06589	2.47121	3.86906	6.60646	2.71409	10.6138	2.66409	3.49872	3.71435	3.29579	3.66887	7.11196	4.21496	3.83585	4.05245	4.3336	3.55825	4.65633	5.92115	2.92229	3.52487	4.40326	2.26876	3.00221	3.30559	4.38087	2.74218	4.93169	2.88364	4.68344	5.48384	3.32534	3.14736	3.62884	3.58024	2.86624	6.24671	3.1636	6.39194
100313914	8.88674	6.46529	3.9095	5.63458	6.79083	3.70701	5.44216	5.3581	5.14946	4.95086	5.33923	5.85295	5.63668	5.02964	7.00067	4.48666	6.54916	6.65355	6.4294	11.0695	5.54475	5.35695	13.4976	5.21588	4.68658	6.18858	3.64887	4.26496	9.08463	3.90591	4.74024	6.90019	7.63241	12.6906	4.74203	5.46788	6.17745	7.13957	5.07872	4.79585
100313921	2.8528	3.20117	5.63708	2.57368	3.19093	3.33521	3.31951	2.24451	3.95049	3.76247	4.08934	7.65395	6.52231	6.40586	4.07439	3.42646	3.11156	3.0221	2.78246	3.63048	4.34951	5.17783	3.55049	6.25884	3.85987	2.96738	4.41543	5.12028	3.53786	2.64155	2.82676	2.81665	2.78418	3.36891	2.26817	3.20878	2.4459	3.18343	3.26114	2.44693
100313923	6.82915	6.56986	5.18744	5.89016	4.59718	5.49323	4.58312	5.18141	5.97783	5.18502	7.66894	3.64414	3.58461	7.9741	5.00797	5.73852	3.53256	4.66861	3.27494	4.11218	4.38311	5.8622	5.98023	4.8683	4.63465	4.78677	4.79362	4.48485	3.52293	6.20677	4.12791	5.39176	4.10264	4.17806	5.47704	5.44068	5.36883	5.2705	5.76145	5.75008
100313938	2.63448	2.06061	1.92732	2.83871	2.83795	2.8827	2.51721	2.91838	3.15275	5.10811	6.49594	3.78902	2.34326	2.30817	2.87034	3.842	6.47314	6.26226	7.35004	6.36972	3.29397	7.60981	3.95837	9.52778	3.01108	7.77706	5.11225	6.81593	3.84654	5.2001	3.59784	3.61554	8.58923	5.72522	2.79618	3.74642	3.60301	2.91695	2.64407	1.9632
100316868	34.1318	26.2354	8.0769	13.6712	3.60564	13.3663	10.9807	9.8175	9.97787	8.78547	4.8622	9.95636	46.2402	61.5209	22.3806	39.9084	7.08225	8.59033	8.55428	23.1735	13.2509	9.76278	12.5655	9.70349	7.26323	11.3349	6.30979	7.14337	23.5134	11.0252	12.9983	12.0129	11.7463	10.484	24.1732	6.96716	21.2337	17.8025	6.28234	12.1633
100316904	12.7871	18.3826	13.9039	12.2829	16.5714	9.37355	23.0479	10.8949	12.6602	18.9136	18.46	14.7027	17.4359	22.2141	14.545	17.9401	26.8451	24.792	16.1854	23.1565	26.5591	16.9859	19.5762	16.3615	17.9595	26.1665	19.7007	21.2623	26.5349	18.4601	19.3345	26.4798	22.4555	20.9396	16.5051	18.0773	15.9008	17.7859	19.9385	23.5808
100329109	96.3884	101.23	88.7425	113.98	83.7192	100.41	133.884	94.8646	127.262	108.944	104.828	95.0497	96.5698	94.3729	140.042	85.9832	95.8035	66.1376	86.1808	84.1986	77.5408	97.5833	133.391	97.5979	82.5543	117.568	78.7614	82.2281	97.3592	69.801	90.5626	109.494	85.9329	94.2173	121.299	71.8148	106.08	115.088	127.256	62.1539
100329135	3.68669	5.75213	3.54186	3.38058	2.84458	4.8401	3.70498	2.95603	4.27073	3.3463	3.33414	3.57913	16.7957	8.0191	4.76844	5.6302	4.5223	4.20735	4.41213	6.99756	5.25384	4.65696	4.77895	5.05543	5.03899	3.92732	2.93592	5.18404	5.39821	5.37794	9.70352	7.62949	4.27087	5.41889	3.65995	2.91642	4.41802	4.7254	2.27194	3.62139
100335030	10.3713	5.73574	7.61265	6.53484	11.1474	7.31849	6.5855	6.58296	6.33097	6.8248	9.74752	6.50775	8.97056	9.59587	6.94113	5.58853	7.48392	5.35235	5.26275	9.68705	5.64126	6.92173	5.51814	8.88578	5.92792	5.91404	8.57421	7.18998	7.0841	5.63201	7.91289	6.60448	9.12638	7.58217	7.24412	6.29589	7.61559	7.93376	5.49169	6.47495
100337591	5.88271	2.15004	4.24459	4.634	5.88386	3.04826	3.8361	3.80093	4.3776	3.74851	2.63796	6.75255	3.8524	3.77075	2.43478	3.7989	3.05573	2.34997	2.97294	2.37268	3.22411	2.43045	2.62006	3.41116	3.71648	2.41757	2.62793	2.67035	3.14725	2.56316	2.49189	2.79817	3.62079	3.07355	3.03478	2.76203	3.11405	2.77914	2.58975	2.47197
100337616	2.45901	3.05392	2.31069	2.46752	3.53834	2.55174	2.65782	2.53558	2.55329	2.41552	3.00139	2.44924	2.81463	2.28546	2.48936	2.3096	2.13742	2.20032	2.31339	2.26555	1.92574	2.27332	2.36609	2.31689	3.09104	2.04033	2.46983	2.26859	2.2484	2.57077	2.42264	1.94347	2.5504	2.37815	2.54686	3.15483	2.63961	2.18118	2.28745	2.10795
100359394	4.02078	3.83791	3.85491	3.80686	3.94096	4.54702	5.22572	3.64355	5.45643	3.88163	3.6298	3.73257	3.32701	4.80864	5.57703	4.80796	4.8918	3.99682	4.14604	3.18494	4.36075	3.10142	3.98847	3.57492	3.90172	4.36112	3.92668	4.05792	3.25223	3.99113	4.45126	3.51704	3.43257	3.98425	4.26149	4.8028	3.19464	3.7138	3.66227	4.49746
10036	32.5521	64.9146	52.9619	38.0376	40.9284	59.2553	40.9127	21.4204	18.6416	37.7597	21.4384	25.6235	181.658	191.045	41.5006	45.1386	68.5422	72.5014	79.9583	62.9886	65.673	64.4635	62.772	90.3965	61.0562	69.2532	78.369	63.5689	53.042	67.4101	51.203	50.4454	78.456	78.7078	33.7174	25.8489	51.2878	29.1848	25.6304	33.3726
100379132	24.45	10.3912	11.5064	21.7196	34.7097	22.792	17.4506	20.997	16.5392	18.5413	14.1116	23.5521	8.03235	26.0325	20.8842	21.9835	21.6618	35.9777	12.8668	43.1966	20.5649	23.2483	30.3419	25.9257	19.6566	26.5904	24.1343	36.2404	19.3698	15.4864	23.3873	22.5545	27.7798	29.0624	12.8448	20.9345	21.2662	20.9202	21.691	45.3104
100379141	32.934	25.9822	25.8237	18.4936	20.9225	24.6041	20.1762	32.0689	17.6788	24.3794	25.2897	30.1129	18.4367	25.7378	31.4949	23.5541	27.9078	23.6294	28.763	27.8146	20.2481	26.529	29.4526	32.1267	22.9839	26.8779	24.9208	22.8976	28.372	34.1274	19.6695	26.196	25.0096	34.0501	35.2623	22.9719	25.6254	26.4712	37.5456	25.3483
100379174	3.86382	4.49264	4.89758	4.41161	6.24751	4.37655	5.73568	5.19962	3.62072	4.12566	4.60064	4.36585	4.63645	5.00267	5.5829	4.56905	3.96809	4.05769	3.75904	4.67953	4.19807	5.13599	4.54685	3.9662	4.0125	3.48717	4.36477	3.27454	4.22415	4.25345	4.31348	4.51154	3.45054	4.13194	4.9564	3.78848	3.57156	3.99296	4.16541	4.4529
100379220	3.63981	3.06214	3.82265	3.14502	5.01644	3.357	2.71783	3.57115	3.61796	3.64149	4.17987	3.05566	7.98356	11.9416	4.32261	4.61288	3.2837	2.59557	3.89151	3.14101	3.04258	4.60529	3.83792	3.16699	2.8845	4.66333	3.51459	4.07394	3.77098	2.9797	3.26322	2.69741	4.52086	3.22048	3.18108	3.12058	3.57371	3.50495	2.91468	5.49122
100379224	50.7671	51.1128	50.5284	57.2735	71.3095	46.1769	51.5475	70.1047	74.4532	36.0813	55.1407	61.0227	48.5112	27.5182	59.8191	29.0871	28.1595	27.9707	14.9117	18.9515	31.261	15.2571	26.9289	27.0206	25.5721	23.3893	20.7142	29.6546	22.4498	19.5717	30.9711	20.9409	29.6194	20.5229	55.2565	59.4751	60.5533	46.4832	70.3288	81.9584
100379249	6.88591	9.89467	6.67234	5.4789	11.8294	6.80847	22.2117	15.196	8.59992	9.84535	17.8939	5.68706	8.95262	4.37502	5.74126	5.03063	10.984	7.81047	6.1413	11.5122	6.26605	9.93855	5.66879	8.9851	6.96549	6.96434	7.49476	15.6076	8.49818	9.69943	4.75391	10.0271	7.74237	6.03802	8.67627	10.6794	9.32452	18.0093	8.78081	11.7482
100379250	9.22031	5.40127	6.27917	8.63668	16.7666	7.62639	13.7514	9.7786	7.25449	10.3834	13.0766	14.1448	8.61332	7.37008	7.42085	10.4364	6.81804	7.43744	6.98362	10.5102	6.85988	7.94766	12.0223	7.45709	5.626	10.4715	6.56857	6.85748	7.02553	7.67911	6.97205	13.9733	6.47762	6.821	7.02076	8.00955	9.51624	10.4795	12.4621	7.77189
100379251	14.6041	10.5115	20.5711	13.2325	10.4974	12.8783	16.331	13.2815	15.0574	11.6387	12.2418	19.7505	14.6104	36.3599	14.2952	12.1972	22.0693	13.4028	14.3604	28.8347	13.4243	10.144	16.5121	13.9783	14.6353	20.7697	16.1606	18.4908	15.4222	15.3185	15.0693	16.1654	15.1149	12.9142	18.7171	15.483	14.6591	19.9696	17.9938	17.0811
100379345	14.4409	7.97597	15.1514	9.7242	10.0115	12.1452	9.963	12.1022	17.0434	11.6726	9.27906	15.2342	24.7871	22.2729	13.2807	10.6417	8.92469	10.4083	9.29655	14.9032	13.9497	26.0943	15.6815	20.6705	20.8444	9.4823	12.6971	17.1813	15.0479	11.4393	13.7095	13.9833	22.5768	21.4003	8.63774	8.68336	8.73194	12.6037	10.2855	8.30946
100379571	44.1558	54.0717	46.9985	50.5871	32.9346	34.9372	40.0081	29.2146	35.4416	47.27	44.1642	43.0241	66.7427	97.6416	67.2381	62.6388	32.0107	24.4654	36.9223	36.6764	37.6388	52.2787	38.1486	40.3125	34.0089	43.0039	29.9392	32.3471	31.6472	23.7258	20.1317	42.8564	48.6687	39.0368	40.9579	35.8703	36.1115	56.1784	35.3992	39.7771
100379661	25.1365	12.6511	29.868	24.6451	42.9547	27.9167	20.8396	36.3178	33.2986	22.4048	28.2194	29.1044	6.1496	14.4313	15.3912	16.0457	26.2995	30.9564	34.7871	31.1953	20.0092	33.9871	38.9988	29.7202	16.4629	19.8766	30.6184	26.2504	19.6774	21.1373	41.646	15.8611	24.4638	15.5613	11.716	46.4132	30.7771	35.1702	38.9988	32.615
100381270	320.365	228.125	301.914	293.248	380.59	230.218	270.221	296.727	298.186	379.896	516.922	417.225	237.342	329.555	196.409	306.874	442.678	357.375	339.125	467.585	331.806	391.136	481.368	398.923	338.52	395.761	345.273	380.881	403.886	257.194	220.081	417.38	538.269	481.949	289.976	380.603	296.556	325.282	429.952	324.6
10038	64.7588	106.565	60.9367	101	77.9168	86.4768	81.9028	70.5617	56.8375	102.699	87.6563	79.3697	204.206	197.893	97.3545	59.9327	82.6594	95.6404	69.192	74.549	90.8122	87.0383	102.364	115.13	104.084	99.5589	75.6875	65.622	62.8967	67.5896	74.3788	79.299	90.4711	86.8262	77.3302	60.7651	80.2321	84.1605	61.1842	66.5866
10039	76.9168	77.1372	74.9098	87.9637	68.8643	74.7681	75.5315	60.1681	79.2502	66.4336	62.6721	60.6332	56.7015	51.056	80.3757	99.4878	57.018	62.1464	60.1818	60.8572	58.0503	59.6134	74.8384	50.2468	61.8038	72.2227	66.4911	48.6197	67.19	68.3103	61.1216	67.952	60.3372	54.7075	73.5463	63.7001	70.9026	69.3403	59.9948	71.9553
1003	7.09929	4.92842	5.21315	4.47702	5.44213	5.66364	7.2686	5.08544	5.99602	5.46375	5.52946	4.1488	3.6403	4.92731	6.27031	6.34692	3.7222	4.68281	4.22191	4.93474	7.05639	5.13796	4.60378	7.92259	5.32027	4.945	4.44764	3.99095	4.44816	7.86077	9.4258	4.2747	8.15445	5.59371	3.78319	4.74458	4.65621	4.02774	4.51052	5.03927
10040	26.0495	40.8083	50.8024	40.6743	24.9523	33.9976	30.8795	47.0204	45.5889	35.2684	40.5417	37.8723	116.348	124.25	36.5608	48.877	43.9935	73.9899	70.5671	51.3859	80.1953	76.9877	60.0265	92.1626	70.0609	39.5871	67.2752	59.3133	61.3837	82.5389	87.7753	66.3046	78.0298	79.3232	36.1248	59.0959	34.7857	37.982	39.2555	31.0578
100422737	3.38388	4.46033	3.2111	3.51435	3.49529	3.45788	4.26089	3.70404	3.56359	4.3706	3.51922	3.76297	3.39193	3.62404	3.61151	3.3351	3.14376	3.16902	3.27585	3.03083	3.41265	3.8098	3.46866	3.18541	3.30556	3.213	3.24647	3.07113	2.82438	3.14231	3.29961	3.47186	3.01486	3.00835	3.48375	3.53101	3.28891	3.64311	3.24485	2.90285
100422823	4.20073	5.96113	5.57277	6.59935	8.25377	4.69292	3.56259	8.33151	7.15688	7.12878	4.14382	7.36749	4.38744	4.47599	5.37607	3.81889	5.19461	4.72194	5.10281	6.78106	4.62908	5.12568	4.4187	5.72671	3.65256	4.2876	3.87052	5.45411	4.4729	4.83161	4.55625	4.85301	5.61482	4.80614	4.21512	5.94682	4.99369	4.69295	4.57581	6.18278
100422825	6.05468	4.63563	6.94005	6.66653	7.00772	9.40448	10.3753	3.7534	12.9476	4.82527	4.34417	11.131	11.8162	6.87002	10.5454	4.61973	11.384	10.0142	6.79599	15.809	10.3726	6.94735	8.0514	8.01916	6.33424	11.4451	9.31582	9.49216	9.43181	15.1154	9.87023	8.98693	6.75326	7.97925	6.23099	9.83875	10.7628	11.165	13.3255	3.91344
100422826	2.98436	6.40358	3.21339	3.54595	3.16219	3.2511	4.10581	3.22246	3.22475	4.49527	3.45005	3.05673	4.82613	3.01254	4.52573	2.46328	5.01264	3.57521	3.71348	2.72466	3.79764	2.96128	2.96392	3.23883	5.48436	3.29971	3.42951	4.57408	4.10174	5.37735	2.86612	3.50949	3.35756	2.9964	3.30033	4.43952	3.32303	6.17864	2.67382	8.69295
100422827	2.83635	2.53674	4.79773	6.14513	4.71148	5.01152	4.06052	7.4561	3.69176	2.26345	4.94581	4.24388	4.00996	5.12604	3.86528	2.61404	4.81424	5.05951	4.23561	3.17942	3.03973	5.06725	2.93191	4.19751	7.79973	5.82507	4.22773	3.65822	3.94921	3.88397	4.83564	2.63334	5.61339	3.03535	3.26887	5.70669	6.97622	3.76322	3.33197	5.81197
100422828	3.4509	3.23031	3.48409	2.47292	3.58374	3.27276	7.9908	4.05754	2.95354	3.46067	3.14668	3.24188	3.46806	4.62254	3.99269	3.93113	3.63484	2.99226	3.13353	3.1422	3.70043	5.21421	3.68351	3.27797	3.81976	2.87721	2.74545	3.51821	3.85051	3.55041	3.06836	3.49637	3.14624	3.13353	3.39975	3.22288	3.35622	3.47205	3.12017	3.39718
100422829	3.72108	3.67395	4.22266	3.11255	3.30638	3.40225	3.81326	3.74798	4.51244	3.88288	4.53927	3.90522	3.64885	3.25933	3.0475	4.66659	3.08666	2.73995	2.95845	3.29978	3.4245	4.63581	3.55417	3.81594	3.85263	3.36475	3.75784	3.87977	2.49153	2.92781	2.70586	2.74589	3.14222	3.83502	3.23416	2.89859	3.2641	3.64389	3.7057	4.18882
100422832	4.94435	6.06944	10.5738	5.74922	5.79006	9.99411	3.64995	6.10792	5.428	11.4747	4.81496	17.5695	6.28196	9.13943	7.20087	13.9864	10.3947	9.64202	12.2003	10.4113	8.9173	3.96563	9.28486	9.31474	23.5906	6.61977	10.3756	15.0742	7.87462	8.02992	8.5978	7.48227	12.2161	17.8261	11.6813	8.56941	8.92957	7.29648	18.6183	9.3444
100422833	6.73222	6.69269	6.69643	5.43902	8.49283	4.49155	6.90315	7.15983	8.21709	5.71051	5.04597	6.95598	4.29422	5.24902	13.6141	7.41524	5.03626	8.06206	7.91322	5.54052	5.23383	4.52604	8.50921	4.99601	7.04637	5.29201	9.01797	5.49907	6.26677	10.7311	5.60115	5.99193	8.17523	6.18576	5.34015	6.60873	6.00365	6.59208	7.85273	5.19957
100422835	5.6833	9.85665	5.70377	6.29308	6.09929	8.34183	9.78474	8.90077	5.93818	7.73971	6.38769	5.90431	5.65169	10.6952	4.76902	5.68263	6.26256	4.92189	5.79586	5.90957	6.15089	5.94362	4.19797	6.11774	7.96258	6.29906	4.75127	5.4727	6.02995	4.69072	5.44581	5.4855	7.54909	10.5292	7.42283	6.62141	5.10638	6.99068	5.67843	8.64886
100422837	3.62894	2.92807	3.28866	4.86998	3.23617	3.5104	4.42578	3.69425	4.9877	4.6697	3.14685	3.70617	3.44998	2.8249	3.59726	3.38903	2.86343	3.31016	2.70984	3.05666	2.855	3.11332	2.75069	2.9562	3.04842	2.86574	2.96188	2.5751	3.12929	3.42987	3.30421	2.9202	2.82714	3.02676	3.68683	2.84869	2.87232	4.11297	2.84571	3.64453
100422839	2.96678	2.9172	3.55391	2.57543	2.79447	3.54267	3.53308	5.01378	3.66572	3.07641	4.24322	2.97571	2.73024	3.51417	2.40521	2.42036	3.15376	3.21808	3.07988	2.76512	2.54137	3.00076	2.56296	2.56398	2.30497	2.68534	2.53771	2.43963	2.37291	2.38381	2.49543	2.29674	2.90704	2.4965	2.68428	2.47861	2.48613	2.4104	2.67502	2.45042
100422840	2.5602	2.59566	2.31663	3.40311	4.13542	3.17335	2.49828	4.67159	4.62547	3.81413	2.62023	2.25959	3.8696	3.71489	2.53837	2.54837	2.33966	2.55169	2.40498	2.34546	2.87951	2.87098	2.79095	2.89126	2.46249	2.32226	2.17012	2.73088	2.49461	2.44706	2.8066	2.98522	2.59648	2.69123	2.88967	2.4505	2.49899	3.59378	2.92026	1.94568
100422841	7.73708	4.71341	9.8736	3.41214	5.37275	3.89025	5.05456	6.32011	13.3335	8.35709	7.44153	7.74465	13.5166	27.2274	6.05904	4.38686	9.24252	14.0642	9.17259	22.6804	7.27603	20.0439	14.8685	10.8887	8.12168	16.8704	11.3535	9.07997	13.7033	10.1935	6.07522	17.6721	8.40583	15.5571	4.41493	7.39943	7.51154	6.57516	7.71896	7.61388
100422842	3.05706	4.06515	3.06264	3.59259	5.19002	3.98105	4.31233	5.05784	4.95311	4.34636	3.09149	4.65161	3.55886	4.5432	3.68788	3.73887	3.09554	5.16077	3.50444	3.03554	3.65924	3.02634	3.16225	4.04676	3.2783	3.36281	3.79531	3.89491	2.93036	3.15755	3.27454	2.82734	3.46287	3.57948	3.48853	3.41344	3.78146	2.65818	3.06141	3.79484
100422843	5.63423	4.3357	4.17388	6.12829	3.80676	6.26337	4.17592	8.74099	4.11417	4.4431	3.99934	4.76453	5.55777	5.89418	4.22249	4.57055	4.43796	5.18233	7.39155	5.31157	3.52729	4.06672	6.12068	5.6434	4.49612	3.54941	4.51624	6.74122	5.13952	4.03371	6.72283	6.55568	4.28569	5.82232	8.27704	4.48424	4.15246	5.47375	6.56108	9.36702
100422846	16.3912	8.10205	8.17274	20.7012	7.4148	9.86356	12.6998	8.53206	7.92252	21.2324	6.53255	5.62455	5.37601	6.30796	8.07079	8.50171	6.9668	8.3101	7.47508	9.87185	6.58618	6.68646	9.42042	6.12909	4.97011	6.15536	5.23604	8.16707	8.5292	4.93897	5.35319	5.83229	6.83403	5.68854	7.441	10.3626	8.74767	9.26891	7.53468	6.41354
100422847	2.8824	4.0038	3.89951	4.38478	5.59842	5.50126	7.40063	3.27993	4.46957	4.96153	2.93163	3.68814	4.74903	3.48435	8.40404	3.74218	4.64455	4.73989	3.6716	3.51122	6.48599	4.85591	8.34414	3.89587	4.21327	8.08614	4.72995	5.32768	5.25605	4.53699	6.70097	4.52067	5.92204	3.3195	4.81792	4.92592	3.3468	4.83567	4.05554	3.54058
100422849	4.1294	3.22884	3.70713	4.21139	3.4934	3.54568	2.66838	3.72644	4.04893	2.92014	4.6436	3.01205	5.02846	7.30986	5.01038	5.85093	3.04731	2.83066	2.99229	5.05032	3.01535	4.27385	4.55389	3.81492	4.74181	2.73978	2.09953	3.59618	7.94405	3.23892	6.05355	8.07354	5.80047	4.96078	2.55498	4.6259	3.51519	4.4866	2.38482	3.32971
100422850	55.6645	17.3515	35.3214	21.1694	19.181	24.0415	34.5921	7.35531	19.5356	48.9649	42.7826	41.1472	2.83789	3.6844	31.2503	38.9422	27.6854	12.0697	5.48599	42.9187	11.6715	26.8676	45.3985	26.5918	28.3308	21.1208	8.15558	10.8322	30.1358	12.3564	21.5265	35.4888	21.8703	33.0619	27.9733	20.2225	30.3761	37.4296	18.027	32.6884
100422851	30.2744	19.5698	26.3235	18.4115	11.8209	17.5367	20.2935	23.6821	23.6161	12.2398	10.6641	29.2347	25.9516	20.0664	29.0808	17.0453	11.1016	10.7395	16.9988	17.4508	13.9789	14.3579	23.5901	18.4214	19.4173	15.751	11.1288	12.0886	18.594	17.6459	15.8452	11.4691	17.4278	13.1098	28.594	18.9763	10.54	24.756	14.2546	20.0487
100422853	12.9564	11.8521	12.9981	12.5339	15.6951	9.54367	17.702	12.9192	12.5594	6.1907	9.28841	9.84497	9.33631	8.90818	17.3069	8.17986	15.876	11.7599	11.2767	12.9318	12.5843	12.3488	8.95419	8.3771	10.5111	10.0151	13.759	14.779	8.68165	14.7938	11.0958	9.25713	11.5702	13.5757	10.1179	13.1557	8.76225	12.6096	8.68512	19.3223
100422854	12.2733	4.96721	8.18475	7.55637	7.48426	11.0206	5.92662	8.11654	7.17023	5.17848	6.73509	13.4857	12.8463	13.7122	8.29189	8.31021	10.2066	8.63146	7.94127	11.5627	7.10105	9.76934	15.0048	7.4097	4.74259	8.97234	7.90301	10.303	9.70024	7.13582	8.35432	9.49046	7.93276	8.94905	10.8665	7.33352	8.65038	7.94425	14.761	18.1468
100422855	6.3691	5.32733	4.80054	5.46764	4.75724	6.26502	5.78532	5.197	3.66991	3.59588	3.45648	2.78934	4.00045	3.28142	3.46864	3.02795	5.41923	2.66617	3.74933	4.21987	4.42317	2.92934	3.64069	4.43948	5.38933	3.62716	3.3495	3.39938	4.27304	3.85865	3.46671	3.33342	4.66185	4.18392	5.42613	4.64535	3.47152	4.9897	3.19689	4.59438
100422856	4.62642	3.55083	3.21445	3.64674	4.14425	3.23072	3.5223	5.94432	4.3409	3.74507	4.37708	3.03844	4.79629	3.1549	4.44287	4.29652	4.19492	3.2474	3.19239	3.5728	3.41132	3.99062	2.87177	3.0278	5.90358	3.95587	3.64936	3.88908	3.44876	2.8058	2.62449	3.99443	2.91583	3.08674	4.30362	3.36581	3.35842	3.25137	2.39647	4.55771
100422857	2.8419	2.65736	2.6996	2.93431	3.03631	2.48305	2.56505	4.06531	3.13407	2.84378	3.37027	3.18531	3.00037	3.20906	3.21063	2.69727	2.73969	2.4597	2.4973	2.50328	3.08279	2.24335	3.18949	2.75016	2.2609	3.08028	2.49553	2.40689	2.85977	2.65745	3.07136	2.43995	2.44994	2.64882	2.72247	3.11851	2.28464	2.80051	2.7588	2.55526
100422858	4.50894	3.79617	4.63884	3.83028	2.95556	2.7821	6.27957	6.13912	9.4063	2.79665	3.30026	2.78255	4.59135	3.20821	4.01036	3.70301	3.45588	3.00427	2.43833	2.65676	3.87852	2.94379	3.62938	3.57104	2.54856	3.75808	2.61718	2.74918	3.22534	2.60198	2.68785	2.50159	3.55292	2.77154	3.08916	3.43229	4.50042	2.62933	4.29824	3.59687
100422859	3.63499	3.98806	4.42868	2.39187	2.86984	3.04507	3.0998	2.86994	3.94788	2.7245	5.95159	3.27471	7.37833	9.79752	3.88912	4.24387	7.80298	3.41781	2.51467	5.57957	5.42587	4.64459	4.53193	3.5518	4.32983	2.57749	3.32578	2.78167	4.73068	4.57207	5.46522	2.92826	3.27315	3.68102	2.50414	2.78537	3.30276	3.38793	5.75715	3.0903
100422860	21.4702	16.7862	12.3755	21.0883	8.44011	4.71937	7.13152	9.59962	5.23021	5.84904	10.6131	12.8079	8.83785	7.22005	5.79703	17.4807	5.77441	5.59547	9.9378	6.75784	8.31552	12.319	6.77688	8.8965	9.17228	5.49252	11.5866	6.94059	5.94442	5.60193	4.73482	5.72911	11.3159	6.93342	6.52762	8.55185	11.2505	9.56557	12.1184	22.0703
100422861	6.48913	4.19632	5.24438	5.85782	10.0623	4.4575	4.54935	5.01225	6.09015	4.38446	6.63266	5.66258	5.6999	5.68035	5.93101	6.09545	3.8268	4.72973	4.10182	5.52715	3.73804	6.50566	7.30471	5.87737	9.02339	5.08246	6.41096	4.41995	4.83498	5.07528	4.17799	4.63084	4.7702	3.61313	8.76025	10.5117	4.60603	3.81191	4.07929	9.67636
100422862	4.86789	2.84657	4.59871	3.80771	3.07773	3.7721	3.66001	3.6528	3.95758	3.28309	4.46275	4.01447	5.26477	3.34475	3.48974	3.65785	2.89139	2.58641	3.91441	3.92864	2.5917	4.20135	2.55824	3.62364	2.82865	2.66645	3.54821	6.92312	2.81068	2.8331	3.1971	3.9668	4.44803	3.24879	3.13858	4.84405	3.19575	3.1292	4.42261	3.24095
100422863	3.60353	2.71261	3.3546	3.67467	4.38868	3.27725	4.05148	2.71041	4.09478	3.71005	3.84261	3.7225	2.87488	3.77334	3.69141	3.15383	3.83279	2.89396	2.44661	2.9115	3.84534	3.10901	3.89143	2.86829	3.28377	2.55882	2.57367	3.03416	2.23194	3.72181	3.10353	3.30102	3.14897	3.03224	2.42248	3.44415	2.62437	2.55099	3.08025	3.96011
100422864	5.03653	6.28417	10.9226	7.16778	15.1402	3.44194	5.13123	3.81307	8.96822	2.73954	10.5658	5.39349	33.6081	19.6418	8.15128	8.56746	9.06794	4.47727	4.7937	10.2472	5.20718	9.05885	9.22057	10.5243	7.53848	14.7974	4.10509	8.67113	11.9853	3.95553	5.34883	6.11674	7.84416	10.0875	4.82509	8.41032	9.6863	14.5607	6.43409	5.29781
100422865	2.49932	2.49273	2.24499	3.20619	2.67746	3.1848	2.99993	3.64158	2.61214	2.98952	4.17631	4.12781	2.32842	2.56857	2.42213	2.72088	2.34028	2.34664	1.99221	2.09819	2.55252	2.83946	2.48431	2.69134	2.90256	2.20823	2.4353	2.32469	2.33364	2.75137	2.67528	2.22988	2.49089	2.6831	2.55055	3.13061	2.15428	2.92355	2.55801	2.45168
100422866	7.57895	3.27674	3.59621	3.86935	5.83459	3.11648	3.92451	4.37888	4.51052	4.1637	9.13202	4.03282	6.31111	8.93495	3.99806	3.72288	3.49345	3.75488	2.74906	4.61973	4.53098	4.1417	3.88479	5.82329	3.20853	2.98957	3.97585	6.4243	4.51667	3.91407	3.67015	3.51399	5.02234	3.55125	3.49407	3.53203	4.52701	4.75107	4.24495	4.15594
100422867	3.02503	2.61424	2.72465	2.74309	3.15304	2.40689	2.69385	2.76144	3.61078	4.20712	2.40013	2.43272	3.51675	2.6688	3.50289	2.62793	3.10812	2.74789	2.11339	3.6585	2.22723	2.09931	2.69204	2.48691	2.38769	2.6218	2.20427	2.60177	2.63648	2.571	2.10114	2.2646	4.63522	3.33164	3.58415	3.27602	2.35122	2.0897	2.64968	3.51073
100422868	20.4644	10.5873	12.3241	21.4755	15.2509	14.3652	20.078	40.7985	24.814	17.1542	20.2185	20.0196	15.5689	20.0999	21.6958	19.6589	18.5765	19.2836	13.6681	8.0508	17.9402	24.2531	16.866	18.771	9.69345	12.6307	12.0577	11.0398	22.2794	11.052	18.4702	12.9253	18.2803	21.1633	18.8193	23.6507	22.3772	13.6434	13.6197	15.0592
100422869	3.79265	3.54349	2.98605	3.09109	4.20278	3.72417	4.23761	3.25915	3.51752	3.7283	2.88303	3.13261	4.56245	3.66342	3.41057	2.76776	3.02966	2.86384	3.19187	2.99776	3.08252	4.07136	3.19046	2.9084	2.98603	2.76001	2.90428	3.0225	2.65911	3.45124	4.19181	3.30818	4.45476	3.49636	3.30342	2.93439	3.08817	3.46417	3.15286	3
100422871	3.04011	2.62778	3.08129	3.28528	4.22099	3.20216	3.66258	4.33063	4.42841	3.55467	3.12667	3.30488	4.47804	4.40317	3.20184	3.02562	2.71991	2.64319	2.80802	3.26528	3.25687	2.71441	3.44683	3.14169	2.86627	2.62686	2.67772	2.95974	2.76276	3.23698	3.66117	2.64183	2.61516	2.68418	3.0067	2.64295	2.85666	2.86055	2.69492	2.62766
100422873	4.76016	9.11327	5.15101	9.74068	4.56022	6.78018	9.53863	6.1344	10.7194	4.10847	5.64217	5.86831	6.16525	7.95094	5.93485	5.23947	9.4991	6.53819	5.7873	7.30231	7.03399	4.19059	5.606	8.32057	7.1859	7.89353	5.53936	8.31261	7.90264	7.9468	5.54518	5.85345	5.59009	9.29743	8.66287	5.07638	6.51166	5.80716	6.91819	5.26275
100422874	8.71179	8.49918	8.58398	11.8588	8.67567	5.51309	8.37954	8.38451	10.399	7.42268	7.18243	12.9782	6.59544	13.0034	11.7002	7.84369	11.22	12.0782	6.97237	10.9226	10.8571	7.57444	14.5325	10.6153	6.87389	6.64769	9.04023	8.38786	12.2278	8.41458	6.55996	11.1735	8.21145	6.87201	7.7577	11.4746	7.19678	8.35732	6.38513	11.012
100422875	21.6053	41.8762	16.4685	18.4126	11.8723	9.85522	22.6326	25.1978	21.7196	22.5135	21.9194	21.2041	35.2004	30.6904	29.383	36.221	19.9075	12.9266	24.4625	20.6302	13.0375	25.4724	32.3883	14.4001	27.542	22.199	19.8419	12.2658	21.3755	18.8214	16.945	12.5688	23.5019	14.0074	31.9116	17.6849	10.1341	21.3613	14.2293	19.0675
100422876	4.22082	6.09129	3.25208	4.19147	5.66508	5.37792	7.92063	3.81334	3.62415	5.85429	4.75599	6.28519	4.1569	4.41934	3.71398	3.544	4.33473	4.17984	4.54098	4.59073	5.88584	4.34224	4.66533	4.00525	4.98003	3.81694	3.69783	4.46625	3.90148	3.57189	4.04823	3.56855	4.53197	4.17294	3.76511	4.37536	3.66103	4.46711	4.77347	4.48352
100422877	2.75517	2.27254	2.51113	2.64183	3.53271	2.86158	5.42529	3.18517	2.52664	2.39026	2.87896	3.16455	2.91112	2.64782	2.84994	3.70777	2.33751	2.61967	2.42841	2.60648	2.32929	2.21066	2.31219	2.38727	2.32522	2.92985	2.56784	2.57926	2.87869	2.45425	2.13092	2.45299	2.50259	2.17109	2.98253	2.2277	2.50508	2.88619	2.22967	2.60858
100422878	3.3071	5.31299	4.89544	3.72261	4.294	6.2402	4.02422	4.78085	3.7673	3.04624	4.34732	3.92656	7.27445	6.78678	3.18574	4.28701	3.84616	4.93269	5.39484	7.19479	5.86622	3.82808	9.47979	3.89996	5.32193	5.29061	4.9126	7.36017	3.62834	3.53248	4.94803	5.57701	6.35327	3.11256	4.6237	3.88113	3.77196	4.30058	3.56419	4.26481
100422879	2.9647	3.33502	2.74578	3.51673	4.34977	3.50393	3.53897	4.24338	3.42006	3.63648	3.41579	2.79672	4.51279	4.82686	4.05426	4.24949	3.79967	3.42398	3.70713	2.78407	4.58668	3.5912	4.00834	4.21505	7.03703	3.03845	3.82783	3.82933	3.09774	3.5613	3.27288	2.36186	2.97378	3.0208	3.15619	3.12014	3.86363	2.74232	3.16464	3.25358
100422880	5.08837	6.01724	4.30357	6.52642	6.27397	4.66341	4.87105	5.15645	8.29217	5.91796	4.51767	4.14747	6.52356	5.18646	5.10262	5.13394	4.89628	3.78643	4.77762	4.97555	6.08976	9.08488	5.70182	5.94704	4.67601	4.99109	3.83804	6.02427	3.90209	4.87542	4.07493	5.35227	5.65436	6.08472	4.82185	8.4199	4.9124	4.13332	5.37942	4.49112
100422881	3.36054	4.03536	3.02255	3.37937	4.47583	4.14075	7.4933	3.28048	3.44874	4.86126	3.28167	3.83087	4.60182	3.15564	3.5349	5.3045	4.08129	3.28324	3.29328	4.34654	3.19591	3.36008	3.07816	3.49877	3.03252	3.43268	2.79071	3.21186	3.41584	3.13887	4.19959	3.35817	3.78227	6.20658	2.85842	4.25762	2.98998	3.64402	2.9423	3.02443
100422882	5.43131	5.38145	6.3055	4.98817	5.51779	4.78033	5.74001	4.0516	5.45595	4.7409	6.23538	11.8072	5.19831	5.8943	4.14742	5.0387	5.69924	4.21079	4.77283	5.39217	5.97334	5.40829	7.88462	6.5192	4.91668	7.94412	6.86036	6.21583	5.05064	9.5584	5.44781	6.46591	5.19538	5.50981	6.48596	6.47146	4.35539	7.55614	7.85298	6.65667
100422883	3.34741	5.75956	5.76634	4.58992	4.5284	4.30131	5.46516	3.75475	5.65137	6.04786	3.84504	4.93691	6.1673	4.89543	4.63202	4.4575	3.47335	4.08279	3.74413	3.57118	3.5055	3.64129	3.74784	5.01082	3.16187	3.54969	5.27145	4.17675	4.04431	3.21092	3.5079	4.27065	4.4342	3.20532	3.95541	3.90804	3.98809	4.3134	4.53876	3.49393
100422887	3.84626	3.10887	3.04621	2.75112	4.48752	2.88518	3.76336	3.46436	3.39869	3.5805	3.0211	3.79184	3.63094	2.43651	3.14858	2.83313	2.79856	2.57071	2.37755	2.85533	3.09667	2.82714	2.75074	3.70756	2.78746	2.46246	2.44288	2.91556	2.77353	3.09301	3.39096	3.24976	3.29807	3.03574	3.09129	3.11751	2.6308	4.17016	2.93508	2.52477
100422888	2.63208	3.56575	3.04223	3.43085	2.97931	4.71065	2.6422	2.70942	3.48376	3.20499	2.47502	2.8376	4.14561	2.89437	3.13266	3.08461	2.78343	2.72084	2.71497	2.32156	3.03554	2.6677	3.15657	2.88499	3.11836	2.54184	2.77844	2.54398	2.86309	3.38535	2.77709	3.10648	3.48853	2.72984	2.76922	2.48529	3.13353	2.65819	2.97618	2.69343
100422889	7.87784	5.55269	5.41301	15.0049	7.67947	3.86853	6.99929	9.09246	14.188	8.59939	4.08913	4.79929	14.1635	8.43995	5.3005	7.30792	8.23177	4.98064	3.65528	19.0999	11.958	2.54956	4.98017	11.439	7.43517	10.804	17.8633	6.65609	12.4056	9.17781	4.74777	7.24988	5.78883	3.03235	5.14626	12.0478	29.9337	14.8959	6.62789	14.9609
100422890	2.43675	3.59051	3.9216	5.60144	4.60235	3.6913	9.66469	4.55339	4.14591	3.18047	5.02109	5.28589	7.59309	4.81124	3.6037	3.33437	2.71929	3.04128	2.28739	2.30037	3.58198	2.83954	2.627	1.82752	2.9702	2.60993	2.85862	3.56499	3.65141	3.903	4.14384	2.0849	2.87725	2.22799	2.85542	2.73332	2.74892	4.48447	2.64269	2.79271
100422891	3.49197	2.98182	2.6704	3.39725	4.50639	4.23527	2.63368	4.69302	3.75508	3.7281	2.76623	4.05948	3.10988	3.72013	5.47465	3.43633	2.92214	3.52857	3.56304	2.70739	2.93484	2.67463	3.20476	2.62746	2.70759	3.46748	3.95	3.40964	3.1698	2.89704	2.7366	3.36189	4.15623	3.05579	2.58018	3.45152	2.65547	3.03271	2.84344	2.84247
100422892	5.32303	11.6164	8.19034	5.72428	8.10989	6.36746	7.28555	4.46036	4.28093	5.74955	4.71028	9.63118	6.63801	10.4668	8.19219	7.99315	9.66768	5.27182	7.30292	7.86225	6.81759	6.31331	6.51248	7.42728	6.14976	6.32891	7.16831	6.7234	9.24903	9.29394	12.6484	8.44615	5.60193	8.50799	6.1774	10.5887	12.4493	7.54234	6.21582	13.7836
100422895	24.9903	15.8739	16.199	15.3073	19.2318	21.4843	9.47671	6.33917	10.8741	24.3701	17.7328	21.6407	21.7333	18.0556	8.12674	32.6274	11.803	12.5594	19.5726	19.2388	9.06883	18.2424	19.2905	13.0537	18.6243	22.3776	11.7247	16.7624	17.6325	23.4026	15.7795	12.6208	26.6577	17.1019	20.084	40.7614	16.8055	28.2718	19.4349	28.6146
100422896	2.46055	2.80242	2.58127	3.70033	4.05471	3.43248	4.4923	3.30577	3.06619	3.89487	2.98471	7.54912	6.541	2.7203	3.41322	2.09987	3.33965	2.72852	3.16587	2.97223	2.87853	2.922	6.14496	2.40102	2.35299	2.53691	3.30904	3.12445	2.63079	3.05372	2.41346	2.16724	3.28761	2.67865	2.44271	2.43599	2.66035	6.54308	3.87731	2.62903
100422897	2.74586	2.7302	2.38331	3.51161	2.93153	2.85297	2.87003	3.22836	2.82692	6.94299	2.84484	2.96342	2.78943	2.46582	4.39336	2.47377	4.7388	3.2869	2.63959	3.90948	2.63343	2.74541	3.17061	2.96798	2.99533	2.9237	3.5263	3.36606	3.09282	2.81904	2.77899	2.5147	3.15423	3.04237	2.85205	2.59759	2.708	3.79055	2.45558	2.77229
100422898	4.79951	3.73174	2.93009	3.69138	4.01392	3.99292	4.15853	6.14792	3.06433	3.0612	3.60992	3.45587	4.21052	5.66473	4.69526	6.44837	4.86358	2.82862	3.55509	3.22319	5.06282	5.11629	4.86579	3.93843	4.06124	4.15753	3.99333	4.32824	3.44363	3.78649	4.20328	4.91198	6.34367	4.32179	5.1804	3.07821	3.2249	4.7534	4.5694	5.1171
100422899	7.27468	7.89577	6.0063	12.7261	4.86874	14.2904	3.87414	8.94079	10.3403	5.81084	16.7962	9.93686	9.64791	9.51117	13.4429	5.39104	8.37078	10.6771	8.61875	7.05856	11.1369	15.8432	8.79725	13.2282	8.62444	9.91271	14.8965	10.4144	7.55444	5.44977	8.49833	8.19719	9.89489	9.84866	5.28439	12.0494	9.3038	14.2873	8.60557	10.5328
100422900	3.07055	2.61043	3.74797	2.93408	3.66197	2.84049	6.12516	2.55071	2.87169	2.51538	3.3273	2.63194	2.6405	2.48127	2.547	2.28954	2.30183	2.36676	2.45198	2.45967	2.52845	2.28151	2.51806	2.44614	2.64715	2.49811	2.55093	2.65445	3.14252	3.29353	2.96186	2.3505	2.2216	2.52083	2.29417	2.65943	2.66032	2.7229	2.36196	2.64394
100422901	4.94172	7.07645	11.7023	4.30915	29.9093	6.04135	3.54107	2.70639	7.83708	3.99612	7.88441	16.9141	6.43878	26.4936	11.3376	4.08677	10.9435	5.55383	8.76984	12.5346	4.92792	8.6609	9.03421	9.54177	11.1859	5.07573	7.25251	15.4665	10.0226	5.31919	8.82497	6.3107	6.83583	4.73168	4.21284	15.4916	7.89422	21.8337	5.81803	18.0058
100422902	3.74838	3.73971	5.53446	6.69365	4.17496	4.73693	6.65654	7.6647	5.04262	6.83289	4.9688	3.47369	7.23255	3.68972	3.64988	5.33237	4.61575	3.69424	4.05556	5.54547	6.86238	3.79546	4.20921	3.26502	5.58656	3.80236	7.081	3.91459	6.12788	3.54527	5.04265	4.45452	3.19684	2.73643	3.22249	5.93248	3.4511	4.81399	4.12032	3.14111
100422903	8.85501	13.9799	19.6074	11.467	8.65373	7.96863	11.3064	15.2008	13.0059	14.4639	12.8223	24.6938	12.5909	20.7979	10.86	13.4714	16.4796	18.2063	11.6264	19.1578	21.128	16.7114	12.8206	18.7375	17.7723	21.436	18.5191	25.4673	23.0268	19.0432	19.1143	22.2429	16.8114	14.3631	15.4467	16.4149	20.4628	20.0811	18.2972	29.7162
100422904	9.89989	6.47478	6.06105	6.4986	9.66783	8.3038	17.3012	13.5901	10.0159	9.62189	12.8172	13.8362	8.61669	10.0872	5.5541	6.51938	8.41794	9.14294	11.6621	7.59654	10.5638	9.33282	7.10803	7.06387	7.69827	6.90951	13.9029	10.5994	12.291	8.61057	9.61677	6.14957	11.5828	9.27815	9.79732	9.04342	7.00954	8.87196	6.14362	14.1028
100422905	1.91073	3.29051	3.38974	4.53552	4.8307	3.41404	5.42094	3.64808	7.41227	5.85115	3.75655	3.35803	6.59081	3.56408	2.92887	3.92881	3.23642	2.80183	2.95071	4.06924	8.21372	4.42552	6.88377	10.9175	5.20841	4.41723	3.94539	5.91232	3.75154	5.96788	4.08124	3.31329	6.01725	3.81701	4.93228	4.82312	4.91007	4.37635	4.15951	6.38913
100422908	3.70516	3.98473	5.25429	4.87025	3.47979	4.20818	4.03162	3.28582	3.2841	4.39301	3.60677	3.34101	3.38	4.16744	3.69423	4.31116	3.95819	3.12831	2.89088	3.30049	3.51999	7.6733	4.04915	3.88104	3.30049	4.21477	4.07002	2.63889	3.21917	3.5706	3.80639	4.06703	4.84677	3.25177	3.90553	3.69946	3.90699	4.067	3.93253	5.04504
100422909	18.5305	7.41856	7.55767	11.5616	10.3821	12.2003	12.9166	7.71064	5.64027	10.1172	14.2339	23.7932	16.9401	20.7548	14.5095	6.36672	18.9437	12.5504	21.1041	28.3778	9.38126	17.6428	15.8848	15.8352	7.83491	16.9445	8.55926	14.9434	6.41578	9.1406	9.9673	13.7395	8.42848	12.0495	5.63437	7.06971	12.0028	22.9797	20.8179	7.74946
100422910	5.8061	4.13786	4.99282	3.9694	8.60051	6.93387	3.72974	8.03019	5.02697	3.99932	6.41436	5.43461	5.01007	6.1957	3.76012	6.10558	7.28605	5.14874	3.45881	4.78749	4.84106	6.33008	3.29508	4.08787	3.77445	4.0179	5.07923	4.28857	5.02087	4.56461	4.63087	4.58312	4.09866	4.04175	5.35867	3.56624	3.95892	6.88691	5.88746	5.00917
100422911	11.0901	9.47602	5.94028	6.55108	7.82556	7.28571	3.68545	7.45137	12.5986	11.119	7.22021	7.59472	16.7123	4.24172	6.09518	5.49457	9.99343	6.33995	8.1441	11.1383	5.42129	14.4526	8.25597	10.1455	5.58489	10.6807	5.47627	9.79142	11.8605	6.08764	9.34591	7.05958	9.3498	7.53914	9.66767	10.3057	8.0889	8.47928	7.63347	4.67963
100422912	3.02238	3.46858	3.23087	3.87774	3.40433	3.56477	3.098	3.62886	3.11779	3.27741	4.34919	4.7283	5.85155	4.5797	3.42589	2.49327	3.76816	3.47807	3.61604	4.40348	3.90731	4.52594	5.28024	3.70904	3.07251	3.68137	3.78656	3.5965	3.47361	3.21625	3.63499	3.52022	3.41638	3.48937	3.13646	3.2351	3.21902	2.98924	3.57663	3.44815
100422913	6.09541	5.15797	5.86717	6.55036	3.5717	6.69769	8.58948	8.2441	3.28949	4.16025	8.09531	6.45116	5.84042	5.60644	3.29912	5.21679	7.70473	4.70879	6.39578	8.96238	7.69369	5.48927	6.96501	4.08459	6.04149	5.46697	7.7544	4.21314	9.86079	5.55116	3.24429	3.5459	4.62075	8.51673	3.53457	6.15964	3.91739	4.83923	5.40481	10.7338
100422914	8.29661	2.27322	2.34773	5.79585	4.51509	3.79788	3.06546	7.12995	3.34203	7.93964	3.08558	4.27632	6.22751	4.02444	2.79448	4.2124	3.68984	2.43561	3.68937	2.91195	2.8122	8.31239	4.8958	3.77386	2.84607	3.573	3.93734	2.56315	2.83044	3.24675	5.1017	2.69948	3.4401	2.70958	2.72533	2.57952	2.66931	5.96445	3.78298	2.35017
100422915	6.74758	7.4483	13.0826	5.48951	5.54477	5.3935	12.0749	8.48629	10.6745	9.14392	12.521	7.90878	7.51616	12.4669	7.17497	7.99434	9.18543	14.9683	8.67033	9.92707	10.5301	11.0216	12.1232	10.3196	14.5692	12.2985	13.6273	10.5479	13.3609	12.5343	9.54557	16.4565	10.247	7.33697	13.8123	10.1368	10.0611	7.56507	8.81185	15.7161
100422916	2.81794	3.02533	2.77983	3.28059	4.0408	3.58982	5.72499	3.29092	2.98013	4.04341	2.66776	3.27123	3.26672	3.16774	3.31679	3.8534	2.88474	2.70461	2.47001	2.66466	3.7668	3.17431	3.19788	3.23683	3.33065	2.97343	2.5437	2.55916	3.04044	2.90214	2.8737	2.58307	3.38896	2.80469	2.90366	2.80124	2.85636	2.32509	2.79567	2.61859
100422918	4.01611	2.63327	3.26435	2.8642	3.4557	3.07847	2.95661	3.40136	2.38228	3.88595	2.21536	2.50835	2.79755	2.61244	6.21512	3.20018	3.07672	2.65886	2.71392	3.06014	3.18105	2.9792	3.29649	3.12584	4.23872	2.66302	2.4733	2.73345	3.20716	3.06375	3.01885	2.7226	3.12268	2.89475	2.84786	2.50537	2.99018	2.92347	2.99948	2.74215
100422920	2.15018	4.26926	2.38186	2.24654	3.05892	1.99181	2.42678	2.35129	1.82197	2.46111	3.16457	2.24074	2.4248	2.3719	1.9891	2.70861	1.71192	1.93302	2.02504	3.28583	2.28181	2.08098	2.61965	1.66359	2.46961	3.73005	2.04176	1.7448	2.1201	2.02194	1.9831	1.8845	2.28265	1.949	2.45425	1.97216	1.80042	2.03076	1.96696	2.21217
100422923	3.55983	2.82327	3.15222	3.40637	2.83807	2.96393	2.54655	3.3121	3.07959	2.75739	3.38264	3.22297	2.34358	2.7752	2.75428	2.20838	3.16347	2.81685	5.72853	3.17123	2.58798	3.28317	2.37591	2.58922	4.39468	2.78815	2.93569	2.80377	3.35418	2.724	3.31669	3.70858	2.85541	2.67013	2.65131	2.82463	2.91622	2.87757	3.24644	3.99623
100422924	3.18742	3.26504	2.77863	3.63612	6.43157	3.25037	2.78578	3.70838	5.38245	3.4527	3.54991	3.46463	2.92491	4.39701	3.26065	3.79434	3.70446	4.12105	3.06888	3.90391	5.28759	3.08759	6.74527	5.17735	5.22385	2.64155	3.99205	3.2741	3.50933	5.64364	2.87595	3.92049	4.67057	3.97286	4.54777	3.49554	2.88843	4.87989	3.65	2.72935
100422926	31.7371	23.1921	15.977	22.0408	24.1013	11.2788	13.4854	13.7212	24.0795	23.0475	15.0932	25.6279	15.7244	18.6047	22.5445	25.7884	33.1172	18.5182	13.8464	30.9816	17.0335	20.294	7.17857	19.3376	21.8795	24.847	20.673	18.7105	18.4474	12.7247	25.8463	20.9212	13.7869	14.5036	15.2479	13.2534	13.6591	15.8938	19.9392	26.4868
100422928	6.2043	4.56842	5.73049	3.92012	7.21501	5.57152	5.03986	7.86059	5.12065	8.24481	9.39506	3.24649	7.60572	3.25362	8.24334	5.94943	3.50964	3.72492	4.28729	3.55862	3.88303	3.67948	3.13241	4.77117	6.76893	11.4632	4.59355	8.78121	3.32499	9.19356	10.4823	3.53011	9.40954	9.91586	6.21119	4.10673	10.259	13.0276	5.64201	8.46844
100422929	6.09461	5.56096	6.92588	4.06411	5.09995	5.01885	7.6713	4.24553	3.14865	6.05131	4.96066	5.16945	4.57231	4.87871	4.3649	4.25352	6.04515	6.96321	7.12007	5.54927	4.83309	5.95487	4.52991	4.62853	4.30716	6.49256	5.0013	2.7875	4.24102	3.41491	5.10865	5.19112	3.7609	6.24512	5.83459	6.83174	4.57628	4.51532	4.20634	4.79379
100422930	4.70031	5.27275	7.63165	6.9347	6.49364	10.0777	10.6818	13.6622	10.3301	6.61014	6.81968	10.4723	8.42402	7.70916	4.50597	6.99291	8.77895	5.76881	9.37857	14.2966	7.48441	6.84968	7.07123	6.5939	10.3046	13.2697	9.73027	6.85692	6.19119	8.34956	5.45698	6.53662	7.76459	9.92894	19.1505	9.34213	6.47922	8.09043	8.37694	8.1486
100422931	47.6203	32.7078	33.0235	30.3081	17.9942	26.5599	20.9445	23.0828	49.669	28.6863	39.2643	29.7447	32.0095	40.7109	43.7796	48.2145	47.6086	42.4444	67.657	46.1586	35.2644	56.5611	31.0964	25.4625	39.5068	39.8854	48.547	77.3853	31.2536	36.6151	33.357	44.145	33.4824	51.1495	26.009	49.5683	38.9159	42.4815	59.9942	52.4546
100422932	4.17838	2.84149	3.08839	9.60063	2.91724	2.63414	7.23114	2.4318	4.1355	3.99604	5.11663	2.71573	3.27531	4.15537	3.4402	4.60088	2.66778	4.68893	2.8567	3.22119	3.03036	3.62431	3.19694	3.03615	3.65049	2.70171	2.40383	4.69096	2.59261	3.96724	3.87304	3.22563	3.68021	2.63827	2.90184	4.96807	2.72425	2.97226	3.84473	3.64153
100422934	43.4343	73.0014	75.0937	56.0943	54.301	69.4472	71.494	86.8543	76.2188	73.0102	57.5682	31.7806	91.8527	173.362	97.2695	62.7539	47.2542	75.9088	66.5021	43.7862	70.9135	51.1406	56.8226	68.9482	76.7347	49.3055	79.4905	70.4793	42.7635	118.638	106.978	50.2993	73.4227	51.7075	64.3311	31.1326	41.0957	62.0622	59.4869	63.6087
100422937	3.31394	3.26823	3.12787	2.94624	4.68014	5.90794	3.00053	3.10912	2.82058	3.56152	4.79851	4.27499	3.75132	3.74463	3.85061	3.56597	3.22817	3.33149	6.13431	3.78964	3.00126	3.38994	3.16169	2.63053	3.53731	4.44424	2.92606	5.46602	3.94082	3.37275	2.67786	3.96919	3.22423	3.46213	6.29808	3.22697	4.02194	4.69093	4.73203	5.84779
100422940	3.87817	2.84502	2.98692	4.06852	2.9633	2.56727	3.55606	2.83003	3.48203	3.13214	3.54527	3.68143	3.02072	4.62749	4.92887	4.3057	3.08603	2.66431	3.73905	2.44609	2.77257	3.95142	2.74626	2.70059	2.63608	2.6255	2.89361	3.39995	4.50581	3.09745	3.08131	2.75227	3.39997	2.57978	5.04983	2.75118	3.58806	3.81437	2.88432	2.83432
100422941	3.09676	2.8221	3.31021	2.64932	3.31807	2.95457	2.24446	6.5633	4.35103	3.40381	3.2955	3.75234	4.50201	4.05325	5.45674	6.51888	2.61063	2.16314	2.36795	2.3033	2.72001	2.71543	2.64017	3.38959	4.49	2.54534	3.01809	2.25488	2.42489	2.14341	2.73801	2.45066	2.63574	2.51463	2.07837	2.19723	2.17223	2.54244	2.78405	2.18898
100422943	21.5784	34.8467	15.7471	13.6766	29.0493	27.6828	31.6795	41.9375	30.399	48.4951	30.0981	28.4067	4.29207	5.80445	15.4044	24.5633	9.00202	41.3587	35.3716	10.1034	37.4269	42.4803	23.4324	50.8818	32.1045	20.6011	49.6488	25.1892	10.6535	57.389	50.595	53.7546	63.9933	39.1117	12.7594	21.5929	16.3231	27.6473	42.6888	15.1736
100422944	13.3554	12.791	11.8038	10.1188	10.0091	7.30509	12.9732	8.29008	10.914	9.41058	13.3984	14.8546	8.55925	9.00182	12.0287	8.86044	8.23299	13.4559	11.6262	14.7587	12.7388	16.8004	14.3436	9.83091	9.33369	10.3727	10.1411	12.3903	14.0169	10.1631	10.5703	9.75499	9.57928	10.3781	10.5805	14.179	9.82306	12.0954	13.1721	12.0218
100422945	3.2871	3.2871	4.74111	3.02794	3.35706	6.93441	4.89995	4.2143	4.17677	3.73707	3.84103	3.82328	4.85074	4.31546	2.90606	4.41783	6.03389	4.9203	3.15083	9.26226	4.85186	10.6341	6.18463	6.28117	4.4485	6.77055	9.65634	3.94744	4.15066	8.11266	6.56527	9.78238	5.08456	6.17951	9.51044	5.62458	5.79038	4.35096	4.37534	5.65838
100422946	4.81327	8.72064	4.35956	5.20758	4.63033	4.8801	7.59717	4.07569	4.92834	5.86187	5.53535	4.89948	5.43177	5.69465	4.90033	4.73617	4.8006	3.93072	4.90569	7.96564	4.63107	3.07442	5.65653	5.26062	5.52514	5.80266	4.24044	3.91285	5.67937	7.23925	5.02528	4.19937	5.40627	4.02683	3.73698	5.55806	6.78012	4.9773	4.66026	3.70564
100422947	5.4193	3.46439	3.54805	4.12407	4.72584	4.07468	3.89121	5.31574	4.10669	4.60542	4.438	3.49339	34.8938	21.6709	6.66698	5.43447	3.95652	6.60805	9.07533	5.26354	6.27032	7.76244	9.01014	5.37852	6.29452	4.85352	6.03025	4.71224	5.20163	4.16814	4.1608	5.46977	6.73954	7.45968	6.91852	5.15834	5.21266	5.31725	6.1848	5.14214
100422951	2.56812	3.46274	3.26751	3.25136	2.2838	2.9338	3.2371	2.64577	2.33189	2.13673	2.62294	3.96251	3.43249	2.94191	4.28599	3.0815	2.73532	2.04358	2.58156	2.43418	2.37964	2.32828	3.14808	2.51563	2.76622	2.12963	2.62805	2.96019	2.46013	2.69048	2.61941	2.62002	2.08479	2.28387	2.49857	2.2435	2.44949	2.66158	2.51352	2.61565
100422953	4.59509	4.41257	3.64141	3.24524	3.9159	3.10798	3.29746	3.66722	3.35751	3.21521	4.30575	2.73509	5.43611	3.73666	2.88663	2.88669	2.54743	3.22227	2.70118	2.16956	3.14921	3.38464	3.22573	3.63855	3.20057	3.1562	3.20855	4.28428	2.80758	4.13382	3.1397	2.97924	2.97697	2.80734	3.46198	2.77503	3.7448	3.7672	3.1279	2.72303
100422954	3.32294	2.36476	2.67572	3.48683	3.31357	3.07812	2.67294	3.60121	3.22361	3.16864	5.18203	4.21992	2.90934	2.80385	2.86378	3.73623	3.22189	3.28601	3.21885	3.90391	2.57353	5.82993	3.28427	3.4778	2.78394	4.15352	2.84235	4.1193	4.20894	3.69569	2.81061	6.1973	3.92512	4.15195	4.62418	3.04046	4.2597	4.00078	3.2217	2.37375
100422955	2.25291	2.64094	2.61194	3.12608	3.03767	2.45768	2.64867	2.98718	3.73722	3.44043	2.74011	2.80696	3.97826	2.99316	3.00083	3.10457	2.85918	2.31855	2.82707	3.44707	2.32862	2.70278	2.3388	2.74465	2.62118	2.12212	2.50935	2.13677	2.46644	2.6267	3.10479	2.33569	2.50199	3.29565	2.72396	2.45173	2.61813	3.31758	2.69254	2.22611
100422959	13.2266	10.8251	10.0875	6.52704	7.55482	15.9232	5.39223	5.23475	8.7054	5.84159	7.96859	9.53668	7.26053	4.85352	4.2768	5.29967	11.9476	7.37814	8.72996	5.40763	3.77254	6.23224	4.27336	7.54183	6.88507	6.0257	10.5495	6.40123	4.77547	6.13071	5.64859	5.85872	10.5269	7.62644	5.77694	7.32729	6.5269	5.86922	6.02388	8.70958
100422963	11.0979	12.0875	13.5647	8.59375	10.4891	12.6663	11.4267	10.2276	18.267	7.2611	7.79255	6.00034	7.99633	9.449	10.5584	9.18693	9.33262	8.30343	11.8404	12.1987	6.21624	8.35135	9.46881	9.16426	10.6076	10.7426	8.16901	7.60811	7.66488	6.28799	5.21123	8.80689	9.15907	7.01397	7.69265	9.71143	8.15969	6.79151	8.75437	9.36437
100422964	13.74	5.19798	6.15898	10.0035	4.60416	16.1972	8.35968	8.45409	9.59053	10.4038	17.0947	5.69391	3.70483	7.1395	12.0147	9.74536	4.2894	9.09475	8.74895	9.91239	9.80675	10.6888	8.96091	6.09585	9.45051	8.18782	6.5614	15.4649	7.57662	7.35589	7.03568	5.11041	7.6607	12.6596	8.5211	13.4042	11.2751	11.3812	10.7628	8.21834
100422965	9.73464	6.08363	10.2681	10.1813	10.4332	9.99221	8.45374	20.907	15.5523	7.4698	8.69152	15.1209	26.0873	26.2412	11.1826	28.1187	9.09615	6.6523	18.2137	10.4471	8.74152	17.3513	12.4638	9.21917	6.64539	9.49235	13.7389	9.18505	9.79892	8.63946	9.84261	11.5588	11.3029	13.7596	9.41716	11.4751	10.7092	12.0674	14.013	10.412
100422966	3.08608	2.22173	3.83795	4.7529	6.31926	3.42188	3.47119	4.18077	3.30656	3.46954	2.31935	3.5346	2.95639	2.63622	4.6516	4.66476	3.35863	2.66965	3.39928	3.71943	6.10372	2.73618	4.13594	2.31383	4.18933	5.41378	2.81059	4.27317	3.55591	3.99446	4.92648	3.8564	3.03115	4.1656	4.72104	4.14755	4.76546	4.20299	4.71132	2.75791
100422967	2.82219	3.078	3.2313	2.90461	2.57412	3.12904	3.05698	3.31806	4.50097	3.56485	3.22929	2.86255	3.53661	3.02697	3.01387	2.26947	2.95212	2.82971	3.71773	2.55895	3.16244	2.9631	2.80308	2.90469	2.41944	3.08569	3.07393	2.69057	2.99718	2.24893	3.61582	2.69684	3.03308	3.35013	3.11448	2.50274	2.94913	2.81513	3.20061	2.53993
100422968	3.79085	2.49491	2.47737	4.79958	4.05154	2.48027	3.50925	3.48731	4.36291	3.43416	3.00699	3.31149	3.56243	2.62882	4.15163	2.62343	3.30715	2.78558	2.7983	3.62368	3.02113	2.9875	3.78147	3.33298	3.79102	6.60684	2.79519	3.51319	2.62343	2.83149	3.72577	2.73867	3.72581	3.08522	3.25409	2.98874	2.63139	2.76634	3.09246	2.65905
100422969	20.631	14.4046	18.7905	18.761	28.8726	9.82528	14.4338	16.5777	14.9528	16.8527	16.452	20.5852	16.1866	27.6121	24.5659	14.6517	17.1345	16.2338	15.8349	11.6604	13.1866	18.6011	20.5133	14.7363	9.879	16.9687	17.9975	17.5098	10.4256	12.9033	14.557	10.6522	8.38894	9.21474	16.373	18.9452	20.8744	23.5765	21.0369	22.8889
100422971	13.0173	18.0664	21.9316	18.3583	16.7105	18.7557	16.7061	18.6547	6.82474	8.24454	12.4853	13.8042	26.0951	34.4407	17.7524	20.0939	16.9532	17.0106	18.5826	16.7058	7.82784	16.1237	15.3179	11.2072	13.4833	13.9998	11.6311	22.2039	12.7334	12.8513	19.7624	16.6128	12.7576	10.689	11.2429	7.06567	9.14558	14.6617	14.653	17.6436
100422973	2.65746	3.92755	3.34979	3.1701	2.49717	2.97862	3.26597	2.86333	3.60192	5.08708	2.83598	3.07533	2.68271	3.75419	3.18656	2.95298	2.37886	2.20969	2.54309	2.33949	3.08964	2.60056	2.69842	2.92057	2.50768	2.77651	2.54281	2.42692	2.50964	2.53508	2.76599	3.37664	2.48252	2.7392	2.85967	2.54567	2.38126	3.29325	2.73983	2.25445
100422974	34.559	31.5772	41.1433	23.0306	31.3916	35.0913	19.3925	25.0411	38.003	13.8573	28.3974	33.3226	19.306	23.3014	44.4157	26.7668	24.8547	21.3012	29.8759	23.8205	22.1334	29.1797	33.5336	24.653	27.3485	28.2396	25.8073	27.0341	28.9464	33.9309	30.3429	32.7538	42.4916	37.337	25.8988	32.9184	26.1546	36.8957	32.1156	43.3983
100422975	5.60858	23.7624	14.3097	34.948	21.7908	15.2618	7.27675	7.85938	9.71412	11.8138	12.8223	15.2372	8.00175	12.8887	19.7563	9.78156	27.5347	43.3644	33.0096	11.1837	34.9685	31.8039	24.0229	50.2337	34.4321	28.0096	29.9241	26.9875	13.8237	27.1682	64.4943	35.7694	40.4871	26.1372	9.32303	25.7122	39.4103	25.2647	30.5096	28.8621
100422976	5.91949	3.86351	2.59021	3.06148	4.32354	3.79725	4.86766	5.51882	5.67175	4.87317	5.38454	4.42997	8.77369	3.084	4.46324	3.46708	2.99078	2.96815	6.26379	3.60465	4.79301	5.23038	3.76092	4.2761	4.5967	4.77581	7.12387	4.11966	3.09386	4.88311	9.64185	3.33677	8.72064	8.49308	4.82789	4.10357	4.77437	4.47956	8.62819	2.81161
100422979	50.6075	53.4278	67.9708	36.2157	60.1999	68.9488	48.9396	48.9286	92.2521	73.1272	45.3821	54.1196	7.37443	14.9045	50.7574	70.0807	17.0704	33.1312	32.6612	14.6077	19.952	11.954	21.6783	26.3984	17.6949	24.8186	34.8667	27.1621	19.6283	17.7472	38.5463	17.865	9.59032	16.205	45.8586	56.8266	43.0867	34.4921	62.8268	52.8605
100422981	3.01937	2.51307	2.19066	3.98469	2.46027	2.25582	3.85493	3.63435	3.07731	2.7634	2.22207	2.87115	2.80016	2.68739	2.94996	2.72584	2.88543	2.70881	2.48491	2.40697	2.8743	3.13704	2.5443	2.31943	2.31979	2.33546	2.20195	2.45979	2.21024	2.044	2.81738	2.22735	2.23562	2.58814	2.49745	2.85293	2.1822	2.73491	2.3627	2.71231
100422982	3.01756	2.88848	2.20176	2.77907	2.79742	3.26797	2.75531	2.98442	2.97376	2.9298	3.67237	2.42938	2.6273	3.27109	3.4215	2.59376	2.58977	2.55691	2.9331	2.70045	2.49648	2.45848	2.4869	2.6833	2.41751	2.62394	2.19786	2.41728	2.50362	2.67504	3.17992	2.44991	2.61887	2.32914	2.89709	2.48637	2.51761	2.60966	2.45303	2.54286
100422983	12.6712	7.3208	9.38705	10.1175	6.95741	10.2222	14.9731	10.3838	8.32444	7.16606	8.30442	14.1602	7.62394	6.63606	6.54821	7.9312	10.429	10.0187	6.17002	7.86683	6.69138	10.021	6.0964	10.0219	8.49915	9.76088	11.6417	10.2504	14.964	8.90502	7.06082	7.0346	6.2803	5.01701	10.892	6.06516	7.2811	9.69057	8.09734	10.5213
100422984	2.117	3.32006	2.69181	2.24186	2.76345	3.61786	2.84242	3.69569	2.84828	2.23834	4.80021	2.49226	3.5275	3.32197	2.9805	2.82343	2.78795	2.0871	2.16562	1.99912	2.70983	2.21952	2.11563	2.42259	2.5577	2.66468	2.43158	3.10857	1.96331	2.1253	2.24056	2.2171	2.72853	2.75879	2.70556	2.27303	2.28576	3.34186	2.36958	2.48076
100422986	29.3644	35.9054	28.0242	25.8806	12.6585	32.9636	17.0972	30.8225	34.4015	38.268	22.6003	16.2958	25.2796	23.9786	14.6616	22.9651	38.3323	23.5472	19.924	26.2647	25.7112	28.5349	28.0253	27.3054	32.8904	28.8174	28.0743	21.6774	24.0705	22.8933	19.9452	30.4156	32.8713	26.9303	29.5471	24.4593	33.8569	31.4874	24.2435	30.5737
100422987	2.24512	2.55106	2.75214	2.07903	2.4698	3.20704	2.78578	3.76019	2.72838	2.88007	3.30451	2.47998	3.1976	2.94685	2.73596	2.59689	2.52304	2.78652	2.2811	2.52727	2.18108	2.72641	2.8918	2.55935	2.96002	2.58812	2.12127	2.54546	2.4823	2.37301	3.29865	2.34974	2.54448	2.70396	2.5124	2.58081	2.45039	2.78652	2.72182	2.1771
100422988	3.1391	4.63832	3.35289	2.87208	3.10547	2.39998	4.32534	3.03521	4.79223	2.11914	4.28603	3.95637	3.39396	3.17208	3.74492	3.12515	2.60676	2.61165	2.50916	2.26996	2.57037	2.44016	2.56729	3.40657	2.43217	2.46122	2.65733	2.36448	3.03794	3.35724	2.58935	2.3767	2.44178	2.42401	3.37392	2.9287	2.55004	2.84254	2.77728	2.51591
100422989	9.07233	16.5928	6.12133	21.0929	8.774	16.3319	10.1848	9.42066	16.6659	11.4919	14.4403	8.36548	9.4243	11.5351	15.3496	13.9409	13.0108	13.3725	11.3712	10.0513	6.57994	7.81379	8.37542	10.0474	6.45738	13.2217	16.1153	11.7826	12.1962	12.8335	10.4176	15.635	12.7201	8.75587	7.18263	14.0336	10.134	19.9006	13.2814	9.09976
100422990	3.75183	8.73378	3.60119	3.47593	3.75866	4.2689	5.11929	3.5617	3.87179	5.76238	4.24913	5.41961	5.22531	3.74582	3.73807	4.34334	3.94269	2.6225	3.47298	3.32504	3.13272	3.46794	3.49978	5.15559	5.40923	3.24243	3.63471	5.58244	3.24196	3.4399	4.32726	4.23203	6.29148	3.49878	3.15314	3.16855	3.00683	2.6907	3.23266	2.77125
100422991	8.44608	3.63102	4.87067	6.94207	9.05434	5.49976	3.08838	4.7716	7.51054	11.85	5.3489	5.54844	3.67149	3.36516	3.92991	3.57211	4.88949	8.4914	6.3675	3.71065	8.14697	4.94483	5.90382	8.09385	5.68126	7.60164	5.62399	6.11058	5.32129	7.03413	7.87301	5.71249	4.7702	6.92021	3.82422	4.54334	5.1021	4.40709	6.82686	6.64424
100422992	19.0604	14.5522	14.3116	9.84993	13.3474	26.1471	9.90544	12.2801	19.7954	14.2007	12.1053	13.5696	21.2774	11.7142	13.0882	20.6368	14.7107	12.9502	9.53631	8.98824	13.231	12.9985	10.819	12.1144	11.6314	8.26377	10.977	12.6742	9.90733	12.9693	11.9502	9.3257	13.5904	7.36947	19.2022	25.4675	13.0169	13.9824	23.2171	20.4562
100422993	7.60955	7.51866	8.37225	6.89735	9.1404	9.73907	6.68018	7.08486	8.32532	10.9869	5.37021	8.02361	8.35922	7.12961	7.09461	8.60713	10.9292	9.53593	7.85645	8.97321	9.5858	10.0132	8.17882	11.8773	11.5218	9.04513	9.16693	12.4206	8.57893	8.46972	7.47129	9.91667	8.17064	8.28662	9.89996	11.5832	8.47491	9.33875	15.7912	11.7281
100422994	7.66462	5.23423	4.42828	4.95832	8.52239	4.58698	8.1866	8.89162	6.98257	9.69152	10.2038	21.8818	5.49677	5.80942	11.3004	9.04023	3.57924	6.26074	9.43611	9.05509	5.56595	4.45681	9.47565	5.73125	12.8733	12.5515	5.95045	2.72503	6.7786	4.5642	4.00601	5.63821	6.20608	5.02085	6.78413	3.99143	7.67121	12.0085	5.39632	5.02216
100422995	26.8607	18.3395	16.6331	12.65	16.0178	17.3386	6.00257	26.8229	26.7112	20.1752	17.4462	24.6886	33.6483	53.4304	19.366	27.2173	36.0915	47.4443	28.9112	36.0845	35.4185	46.324	30.4823	48.919	63.0203	30.5367	57.4833	50.2127	26.0382	21.0039	46.8657	27.8214	31.3076	30.564	23.2342	22.9433	41.5543	27.4345	35.0357	33.3776
100422996	8.8985	8.76703	6.3083	8.85028	12.2157	7.81409	8.34664	10.367	10.5142	10.2097	10.2325	9.70312	6.94585	6.40812	8.06522	9.41529	9.46009	8.23496	10.0838	10.0284	7.4392	13.6801	12.9104	6.84468	9.15335	9.43755	13.0038	9.63084	8.90106	11.57	8.21504	9.83524	7.02343	10.8984	12.2224	9.1772	10.5348	10.5826	8.38757	13.3812
100422998	2.78209	2.4357	4.93739	2.78984	4.3361	2.85747	2.94767	2.62236	2.8117	3.45767	3.53459	2.36294	3.47786	3.03296	2.57764	2.2046	2.99994	2.50314	2.71151	2.6693	2.95239	2.83133	2.86871	2.76815	3.49354	2.15934	2.54204	2.28065	3.295	3.82159	2.63727	2.3275	3.51499	3.06568	2.69307	2.55095	3.29855	2.92085	2.80631	2.29947
100422999	2.94622	3.34538	3.90191	2.95157	4.30118	3.54181	4.24317	4.69909	3.26835	3.57436	4.84357	4.2176	2.63682	4.25822	3.7547	3.72172	2.96764	3.09972	4.18916	3.4527	3.1331	2.95796	2.75087	3.05163	2.71477	3.16334	3.17282	2.41962	2.94011	3.13558	3.86869	2.97649	3.40827	3.18655	2.97439	3.40352	3.22927	3.28798	4.33474	4.13804
100423000	5.00827	33.9921	45.1371	22.5116	21.0633	13.0628	14.4808	15.5339	7.46199	14.2769	11.1416	32.7069	8.79765	29.5846	10.6844	23.2283	18.774	17.4057	14.6277	24.4671	23.1978	33.0871	19.4428	21.5284	12.9186	14.3154	16.7692	29.9415	17.2774	11.1182	14.3456	27.8666	14.407	15.1811	17.677	27.2885	14.9527	18.1255	20.6238	14.9038
100423001	4.60474	7.199	7.42364	3.80658	3.99331	4.58942	3.72245	9.10077	3.74202	3.28403	3.40508	4.72372	8.19122	4.56816	6.47073	4.27603	4.8319	6.83802	5.87675	3.21964	2.86467	3.43963	5.01838	4.34862	2.93116	2.74848	3.20089	2.77778	3.55433	3.73074	3.06271	4.56665	3.13503	2.75446	2.69947	2.73972	3.07286	2.74848	3.03682	3.21964
100423002	12.9001	6.29523	8.33543	8.59985	8.32604	5.38613	7.12995	12.8631	12.3389	7.14243	8.5945	6.74616	4.53941	11.19	6.44432	9.2463	11.2677	10.959	10.6114	4.87379	7.53212	10.437	8.761	7.82131	9.71355	8.91037	5.65811	7.73038	10.4911	8.67184	12.6925	9.55837	7.45661	8.08499	6.65239	8.84294	9.23366	6.62867	6.71227	14.5276
100423003	3.70867	4.00102	3.20348	3.70688	6.8653	3.66685	4.41942	4.27442	3.6453	3.15675	3.14184	4.08966	4.16928	3.27728	2.63711	3.18237	4.09225	2.3804	3.3258	3.19341	2.35453	4.95563	3.78427	5.25325	3.40874	4.22121	4.02423	3.71338	4.55896	3.12041	2.8982	3.02737	2.34856	3.95724	5.72442	5.41157	3.15141	3.09305	3.39952	2.24672
100423005	2.68394	4.61881	2.11259	2.02274	2.57148	3.8365	2.68761	2.20797	2.40242	3.14632	2.34774	2.23505	2.9576	2.92416	2.10732	3.10495	2.82338	2.50229	2.84353	2.40134	3.083	2.12062	2.08563	2.39844	2.30049	2.29543	2.12096	2.15927	2.0373	2.20917	2.43149	2.39618	2.48875	2.12247	2.49124	2.78745	2.14012	2.46042	2.05567	2.2594
100423010	3.6297	3.09295	2.79038	3.59806	3.85678	3.2206	3.43696	2.54276	3.85935	3.56218	6.41462	2.54293	4.61584	4.16108	3.15079	3.61154	2.18899	2.30548	3.09442	2.40868	2.8114	3.76191	2.92194	3.13495	2.76758	3.24972	2.38286	2.52694	2.67111	2.72458	2.68618	2.63096	3.14006	2.94857	2.93234	2.12487	3.39009	2.66711	2.0736	2.45739
100423011	10.572	8.13423	7.12935	14.7905	6.00372	6.67177	9.33219	9.5127	12.0328	9.77352	7.16373	6.77502	11.2799	4.14144	9.19662	6.96455	13.7993	10.1777	5.94964	9.31845	11.0566	8.04285	4.62978	5.92815	6.28663	10.7124	7.30212	10.1109	10.7538	5.32046	6.74463	4.32458	6.26696	10.1205	5.86602	15.3543	6.58523	12.9505	6.54697	17.8923
100423012	5.81502	3.93239	3.39825	4.66413	3.89837	3.61553	5.7369	2.92147	3.1976	3.55256	3.62368	5.34338	4.81377	4.17912	3.65468	3.50938	3.99815	3.37982	3.14496	4.3183	4.37818	4.13754	4.24575	3.94946	3.85472	3.37773	3.60177	4.95972	3.77741	3.15695	3.47318	5.07832	4.53081	3.93259	3.97487	3.55052	3.5119	3.85694	4.2712	4.02415
100423013	3.8282	4.79372	5.82571	3.51881	4.43453	3.99071	4.57133	4.13433	5.46353	6.33938	3.88654	6.71722	8.08228	2.93991	3.91641	10.2627	4.58205	3.79926	4.79003	5.66049	4.86981	3.80677	6.26621	5.55592	4.63474	4.82059	4.27101	5.00748	5.7284	4.50205	3.95415	4.25002	4.79148	4.22921	5.17644	3.74294	4.61427	3.26706	5.1043	15.0545
100423015	13.1022	4.46084	3.42306	5.09086	12.3934	4.81785	8.97591	6.23228	9.24773	4.4018	10.6833	3.57092	3.73971	10.9415	12.7326	5.08066	5.9476	6.13661	10.5674	7.01724	6.02161	4.48519	4.7116	8.46615	10.0656	4.9748	5.91447	10.7957	5.50107	6.68063	5.18254	5.50822	7.74843	4.39881	4.14798	12.2802	7.67458	8.88553	7.97623	13.9249
100423016	6.30511	14.3318	21.1794	15.2071	8.07957	3.45123	11.2742	3.18367	5.21379	9.16861	10.5461	15.4459	6.12203	6.70962	8.79469	18.0083	12.5837	22.1482	9.89927	10.6089	16.8094	11.1995	20.5701	16.4558	7.66219	13.9329	25.2103	6.66845	14.182	17.2904	3.91636	18.6991	21.1898	13.6377	11.86	11.237	13.7203	14.1386	21.9373	16.4574
100423017	3.06885	2.96795	3.37138	3.24517	2.89556	2.87891	3.29649	3.10486	3.69588	2.92753	3.11745	4.62151	3.84631	4.69441	3.05148	3.36522	2.88597	3.6428	3.55482	2.28043	3.23622	3.38226	3.17481	2.90402	2.41231	4.37005	3.05959	2.43909	2.21855	2.94886	3.10695	3.31765	2.87692	3.13041	2.90462	2.29308	2.80365	2.80279	2.66684	2.49249
100423020	7.28449	8.75588	6.58195	12.25	4.38628	5.10414	5.41625	8.20203	3.76046	7.1215	5.12891	3.63979	14.1776	5.0155	9.15072	4.19453	9.24394	7.18222	4.48479	11.2127	3.07195	8.43687	10.397	7.39953	3.83485	6.53066	4.31728	10.2916	6.40208	7.77591	5.08363	8.30841	4.33879	6.07909	4.74377	11.08	8.24006	10.6771	5.90261	9.89462
100423021	3.70326	8.68542	3.27234	4.90442	5.0471	11.6937	3.62095	6.02175	11.7896	5.12543	5.12994	8.55965	8.22821	3.9825	3.28061	5.8343	12.679	10.4196	5.62468	8.38399	6.65897	3.23412	5.03077	7.70154	6.79377	5.86714	5.43093	6.72587	7.75865	3.86221	7.2862	9.24059	3.36608	6.1511	4.94515	6.04861	6.78949	5.32843	3.03232	4.17396
100423025	11.6179	10.735	11.206	20.8896	18.4149	12.2198	15.6567	12.8638	14.2776	10.6026	21.3159	17.2903	27.9548	16.6757	16.0944	13.6044	40.5659	20.8435	31.1816	18.0992	26.6924	29.9398	27.5236	25.3524	25.8961	28.0173	19.7255	20.2573	17.7639	12.2735	11.9065	33.8887	44.8174	39.467	20.8958	16.0392	16.7535	19.4162	22.9875	13.3543
100423026	8.17133	7.36919	8.76551	9.11802	8.7146	11.1646	9.90544	9.50721	8.12949	11.2625	8.46541	8.44811	12.9452	7.62495	10.8575	6.92567	10.0504	8.75619	9.56772	7.61069	8.23176	10.4555	9.1804	10.1282	8.28781	6.5776	14.079	7.69106	8.01807	9.53415	7.37547	12.7472	14.0154	7.67757	6.11121	8.51052	7.72275	12.1578	9.01934	4.87587
100423027	2.57728	11.6474	4.77611	4.46636	6.11719	2.47516	2.95829	4.08259	11.8452	3.93938	6.92176	3.72714	3.92767	2.85511	3.32825	5.56492	3.36782	2.4851	3.87634	2.84022	3.13342	3.31809	2.39862	3.26511	3.54496	3.39122	3.32432	2.62774	2.60677	3.15645	5.39324	4.30035	3.10511	3.16475	4.88626	5.04352	2.96421	3.35147	4.80742	2.8828
100423028	7.27565	10.8956	6.74483	7.71621	8.03151	12.877	11.6086	6.85879	8.17335	9.56409	5.10615	16.3348	8.27691	12.0167	17.5131	11.8286	7.21279	8.55479	7.42289	5.97172	6.10347	10.5736	11.0232	10.495	6.60161	13.9488	8.13372	6.66558	7.80766	9.63067	8.51906	4.34456	6.38942	8.20766	9.058	7.71149	6.04646	9.54885	9.55804	10.9417
100423029	12.9651	4.43544	16.4447	13.543	24.295	9.80626	9.39235	14.0631	8.47313	13.4228	14.4855	12.3057	14.7432	10.7428	14.4953	6.09195	20.2673	15.9764	17.8908	14.2141	12.8409	17.0802	14.5512	21.0101	12.9363	13.9436	25.1504	18.0974	16.4843	26.3691	21.4219	10.4237	18.2457	16.5068	13.8312	21.3356	7.42188	7.29789	28.8954	4.94854
100423030	2.43997	2.42976	3.17906	2.75545	2.80888	3.38744	5.48689	3.18708	3.5193	7.43573	2.69062	5.59179	2.85414	3.42219	2.7744	3.85642	5.31861	2.58665	3.38183	3.0026	3.33483	3.78066	4.06702	6.50025	3.59737	3.12599	3.07016	4.40333	3.20215	2.65852	3.66876	3.24347	7.46874	4.14783	2.89807	3.95562	2.66411	3.0918	2.64365	3.16342
100423032	3.65984	2.56264	4.08901	2.63649	2.94177	2.7943	2.90105	3.93201	2.45173	3.19208	3.24067	3.50889	3.48002	4.06404	2.72838	2.98489	2.72314	2.61766	2.88596	2.51774	2.66577	3.11144	2.87492	2.53452	2.64885	2.42721	3.63802	2.41167	2.46746	2.87377	2.56341	2.15005	2.57671	2.41057	2.43088	2.33387	2.52643	3.16431	2.08173	2.82592
100423033	4.05546	4.63378	4.82677	3.09225	4.62806	3.43921	3.95125	6.49453	3.14184	3.9023	4.56199	8.41321	4.84701	3.51303	3.19448	4.32548	3.65718	2.86619	3.41332	4.31914	3.09457	4.02532	3.00088	2.85119	3.50218	2.98242	2.69383	2.74205	2.61793	3.12728	3.14691	3.09898	2.91691	2.88979	2.96751	4.1176	3.33952	2.85651	2.74694	4.28391
100423034	3.38671	3.30998	2.27769	5.28275	3.07418	5.9605	4.60445	5.72522	2.68785	3.31209	2.55124	2.72403	2.67229	2.64517	3.09848	2.86133	2.58275	2.35919	2.5901	2.83004	3.85763	3.81804	2.6703	2.98326	2.814	2.85439	2.28681	2.6163	2.84006	3.1752	2.62457	2.71911	3.19089	2.98102	2.73714	2.90234	2.44941	3.22737	2.74146	3.07065
100423036	4.39002	5.05554	3.89044	4.7508	3.30453	3.689	3.78516	5.17733	4.37425	4.05448	4.8165	5.11478	4.70295	5.11209	3.96146	3.42537	3.8345	4.09334	7.21494	4.99844	4.379	4.7724	6.72984	6.35189	3.92729	4.45958	4.3244	4.57867	3.87541	3.71874	4.2152	3.4659	8.19798	5.62911	4.3763	3.36239	5.84287	4.13204	4.13938	4.1109
100423039	6.49772	17.0082	12.5734	4.90094	8.43078	6.24649	14.5256	14.0147	11.5443	5.28724	3.9962	7.68542	13.7335	7.21419	10.0486	7.74397	9.29278	14.4106	7.04536	10.9525	6.02136	9.66476	15.8722	9.57086	15.2133	8.26314	9.65715	12.8377	13.2781	10.0261	7.8252	5.09518	9.51849	4.9645	9.50979	12.8137	8.16925	16.3894	6.61341	12.6237
100423040	2.65389	3.04648	3.0273	3.24246	3.48735	4.02814	4.4924	3.15947	3.46992	2.77045	3.46894	2.98674	3.11709	3.75846	3.38172	2.58207	3.02484	3.15821	3.72544	3.42066	3.39702	2.71236	4.04235	2.56868	3.04251	2.80187	2.29573	3.33241	3.02655	2.9946	2.55744	2.81636	2.74642	2.51614	2.85695	3.80963	2.82917	2.9762	3.12577	2.53488
100423041	11.9639	4.67217	5.3644	9.59591	5.41509	13.0375	8.96503	5.14461	9.89227	13.5434	9.22013	3.64357	15.2884	26.6867	5.37355	6.74373	8.96578	10.4792	13.4691	11.9475	13.8833	27.1656	17.1089	13.2057	12.9509	9.89424	11.5703	12.764	20.1912	9.37802	16.1493	12.8949	13.7231	8.57574	10.5447	9.34949	9.4977	13.3627	11.616	5.0922
100423042	2.67767	2.98294	3.7891	4.31661	3.09372	3.35564	2.72595	2.6235	2.6345	2.85071	3.54592	3.44839	3.41679	2.74158	2.78068	2.90128	3.42003	2.41689	2.36265	2.62589	2.78067	2.72486	2.73648	3.61271	2.72104	2.66404	2.38525	2.40943	2.42083	2.77707	2.56665	2.77607	3.1028	3.24485	2.93214	2.61244	3.05621	2.62212	3.8315	2.65044
100423043	4.77738	4.6044	3.4064	3.85984	3.73727	8.28683	2.58005	3.32172	4.63627	3.69449	6.86115	6.72296	3.70331	3.88778	2.29781	3.83724	3.57056	3.30294	4.57201	5.39976	4.01322	3.47167	3.6492	6.06371	3.43261	5.58683	2.92053	4.47831	3.83233	4.22131	4.27374	3.70617	6.93237	2.40485	3.10883	5.72257	3.05374	3.04492	4.57136	5.36472
100423062	5.29863	3.45012	5.90589	5.92339	7.62717	8.83934	6.81783	9.0032	4.00634	3.00282	4.16761	3.82456	5.80817	8.52427	6.55243	5.94718	7.10411	10.6421	6.96384	12.7382	5.41593	4.50378	9.51369	4.21225	6.25174	5.33781	5.97843	10.532	7.71118	6.56261	6.22917	6.96519	6.65752	7.19964	8.72804	6.44961	5.02079	6.42689	7.48664	5.86058
10042	184.527	182.752	160.718	210.135	211.523	197.701	180.888	223.507	183.319	184.583	192.118	191.039	320.302	302.859	166.259	180.834	201.726	261.991	221.672	191.369	260.313	229.901	199.137	210.175	262.837	247.138	251.011	241.254	215.749	210.578	188.852	216.103	254.751	214.572	234.065	226.047	186.44	173.262	180.151	187.765
100431172	2.76788	4.51306	3.26446	3.53732	3.08521	2.87151	3.19097	4.20507	3.23043	3.44375	3.25668	4.51217	3.65282	2.83249	3.28062	3.0147	3.15653	3.32782	3.2469	2.73204	2.55693	2.71363	3.00678	2.89783	3.59747	3.23301	2.97464	2.85941	3.19746	3.19315	3.31069	3.22235	3.16008	2.96001	3.52225	3.09055	2.99141	2.60087	2.79951	3.05717
10043	307.043	340.663	336.639	300.103	264.338	312.919	344.898	328.094	318.176	351.838	322.585	304.282	63.9511	84.9331	321.09	323.55	234.209	178.548	190.767	211.886	189.575	189.816	200.239	126.879	205.812	203.273	186.903	219.951	233.044	207.922	196.454	213.33	168.509	193.529	256.702	292.188	287.162	291.992	239.01	344.505
10044	27.0803	41.8739	33.7154	44.4224	30.2369	35.1045	31.3662	47.152	32.2939	49.0833	40.8643	44.3423	38.9896	50.4842	58.0356	37.1985	41.7913	48.1595	35.0487	44.7326	65.0677	57.7169	37.5544	57.7	66.6284	41.3568	43.6151	28.284	55.306	50.0493	55.7107	59.8218	76.3126	70.441	38.3576	37.101	45.829	28.7789	35.335	26.5268
10045	9.24738	8.01087	3.95721	6.51832	5.89511	8.12604	5.38862	5.36379	5.84982	6.84447	4.85893	5.03659	6.00497	4.64467	6.95568	5.38099	7.06246	7.85889	8.14814	5.36158	10.6292	7.14745	7.43731	6.43681	5.52348	7.30342	6.17511	8.22747	9.16666	7.61472	5.80781	4.52339	6.83376	8.58973	5.92633	10.2688	8.32576	7.18088	5.58236	8.8813
100462953	28.2905	12.1365	16.6606	42.456	30.6808	23.3858	19.628	27.7445	17.1051	30.0108	14.8704	28.065	20.9366	36.6186	21.4008	20.2914	31.1546	9.81279	20.1575	32.0947	10.3384	16.8104	23.504	28.9462	8.49155	24.7495	33.475	28.3357	32.8459	19.0959	32.3713	16.4917	15.3822	13.8589	20.956	17.0684	12.201	22.4975	23.0986	25.6542
100462977	5.13859	3.30804	3.42108	2.55899	2.9539	3.33539	6.02307	3.8105	3.53937	2.9405	4.13728	3.51093	4.83606	6.36975	3.75632	3.40532	3.17616	3.10172	3.27698	2.69515	3.60364	3.38356	4.33846	3.13838	3.36998	3.31924	3.37761	4.65983	3.44306	3.3417	2.78295	3.04687	2.93717	3.82227	2.85942	3.44988	2.65413	3.17562	3.03817	3.92691
100462981	49.902	45.2824	49.2227	47.6026	63.8972	30.2744	30.5703	55.2089	38.9262	48.7212	34.8911	33.4828	147	98.6333	45.6277	45.7356	96.6046	123.583	88.6111	119.672	73.6143	70.3119	103.217	75.2389	90.74	99.8072	94.3059	92.8799	92.181	46.7339	58.4113	48.0798	106.111	98.1218	35.4918	49.3371	50.64	36.1883	49.3325	52.9616
100462983	5.81914	5.06848	5.56725	4.94716	5.60976	4.86647	5.06655	3.73866	5.05515	7.15565	6.18905	3.32178	5.4961	4.18834	18.333	5.79075	4.94851	4.08239	5.68288	5.26853	4.68798	4.45088	4.1883	5.08669	4.95012	4.95812	6.56953	3.62372	5.13994	3.76644	4.5902	5.07984	3.85398	5.34954	4.21696	6.64826	6.51666	4.78358	3.69842	5.85542
100463285	4.15089	5.11724	3.28167	4.49038	6.16729	5.1943	5.02205	8.38828	3.24601	4.97185	5.29168	3.36618	3.67021	6.83129	6.52086	4.37048	5.24738	4.25835	4.15784	5.4866	4.6886	3.68623	4.29851	4.70481	3.13711	4.73962	4.12513	3.65512	3.59899	3.62102	5.0296	4.08875	3.36233	3.5623	5.8842	3.90824	4.70915	4.1552	4.99821	3.40035
100463289	3.35974	3.50551	4.04558	2.57118	3.54428	3.34426	3.68955	3.1202	3.16058	5.82711	2.97336	2.8756	4.45136	3.03416	3.28701	3.46372	2.60364	2.55092	2.68784	3.37115	3.47229	2.2354	2.64737	3.18797	3.42522	2.78582	2.19944	2.69718	3.4599	2.99099	2.53571	3.91252	3.92612	3.04944	2.7257	2.82992	2.15072	3.13226	2.99448	2.71295
100463482	12.0077	12.0616	9.52071	8.22951	7.29783	14.8636	15.45	9.50075	7.67507	8.66179	11.8589	5.87196	8.83386	6.5258	8.8142	8.47838	11.9295	8.85213	6.41542	7.62895	5.87148	8.32125	4.43312	7.00304	12.1605	10.6545	6.4751	10.3455	8.20085	8.50551	4.30526	7.60513	10.1796	10.4796	10.3431	8.17956	7.16026	6.79826	10.0363	10.4566
100463486	12.1151	11.4174	8.95843	17.0501	9.10523	8.31931	8.27864	10.3575	14.2871	9.03813	4.93402	13.6424	21.9261	11.5226	17.0238	13.5606	12.5602	15.8044	13.2065	19.7699	12.9985	9.00228	15.1293	17.6072	11.0256	11.5946	18.5933	12.5724	7.09844	9.11152	12.5987	26.7834	12.5217	9.14047	8.27582	11.6708	10.1878	10.1673	15.0885	12.1154
100463487	4.16092	3.18102	3.57353	3.87515	4.95097	4.5812	4.40059	3.0365	3.02415	3.99964	5.70333	3.71166	2.93147	3.7066	5.12715	4.7031	3.00322	3.46128	3.14862	2.98817	4.65482	3.44257	3.59851	2.78183	4.22018	3.32101	4.4776	3.54634	3.44408	3.49489	2.99977	5.47984	3.72364	4.06389	5.89404	3.94766	3.09185	4.05672	2.74129	3.23179
100463488	2.72754	3.05471	2.30463	3.06475	6.58492	5.89514	4.61003	3.72648	3.78515	3.46492	4.08867	2.16853	5.90283	3.97818	2.2433	2.2842	3.74764	3.02785	4.59242	3.8129	2.49739	6.47307	2.9607	2.94052	3.09087	2.51902	2.90441	2.82189	2.71892	2.84616	4.30225	3.83417	2.11051	3.18404	3.01601	2.11447	6.69796	3.60982	2.86364	3.74338
10046	24.2958	18.7329	18.6835	25.75	31.4014	21.7844	28.2204	42.6845	38.5218	29.2342	40.1517	31.1568	8.33556	5.91371	19.2104	26.6133	80.8162	72.6321	81.5408	48.2699	46.0254	44.3654	46.3634	40.8851	48.4628	66.4576	63.5787	62.2664	37.5063	55.9015	52.4846	35.8769	39.187	38.1801	21.1368	36.5245	22.2301	29.1787	39.7519	28.0513
10047	4.6641	3.31966	4.45671	4.15602	3.83818	6.00964	3.53677	3.26547	4.03828	4.60923	4.32198	3.69312	5.97201	4.61238	4.6098	4.49421	4.16953	3.84451	5.3534	3.63188	4.0403	3.14775	3.7729	4.11206	4.32144	5.24494	4.52208	4.57003	4.0284	3.25225	4.0718	3.92671	3.85829	3.18967	4.1028	4.33431	3.6251	4.44931	5.83863	3.80365
10048	404.247	385.52	415.97	407.251	510.822	414.82	377.868	553.313	419.225	491	495.048	526.67	438.347	518.848	423.343	424.753	326.299	314.966	332.253	360.341	345.731	379.199	312.084	364.682	340.964	318.153	385.198	338.438	356.252	483.487	449.935	483.952	418.39	370.205	433.611	495.638	341.098	350.601	503.554	416.133
100498859	3.66866	5.02586	3.97999	3.35189	7.03878	4.65091	3.64358	3.75173	5.47524	4.61562	4.22089	4.04594	4.62045	4.29198	3.78387	5.48975	3.21521	3.73792	3.361	4.73198	2.87639	2.86717	2.85484	4.1068	4.85499	3.33902	2.76088	3.03822	2.4158	3.14065	4.64112	5.90681	2.95135	2.6803	3.54167	2.99525	2.89161	3.66187	3.48124	3.55665
100499171	3.8592	5.41414	3.95346	4.09234	2.49708	3.8365	3.18703	2.83451	4.12104	3.28159	2.92204	5.59798	4.33302	3.41061	4.37433	3.02562	2.46162	3.90394	2.6157	3.37569	4.04242	5.2605	2.76779	2.59649	2.84733	5.15814	3.20796	2.82917	2.60326	4.04242	2.47339	2.76742	3.89793	2.81405	3.65594	3.3025	7.25914	3.50288	3.21276	3.70785
100499177	39.4646	83.1167	76.7536	76.8949	78.8903	65.3557	40.867	90.8248	45.8587	75.4918	48.9519	61.6405	136.343	130.438	37.7157	97.3798	104.118	96.2102	95.8323	82.7853	79.6019	82.515	98.0548	76.8544	82.4207	89.4808	131.405	76.327	61.545	130.172	96.9099	106.514	77.1359	88.632	67.5901	51.6287	64.2874	86.8362	62.2804	39.7928
100499183	6.64069	5.13669	6.49435	10.637	7.4769	7.78568	9.44687	7.20771	6.1051	7.9412	10.1367	8.65223	6.77125	7.9648	6.63739	6.86994	6.11818	9.29245	7.04515	5.60612	5.5186	6.8431	5.92094	6.42304	6.80505	5.13657	7.38284	7.27721	6.8189	8.36886	8.47741	5.31931	6.6064	6.50003	6.34626	8.89375	5.3219	5.85245	6.54771	6.71633
100499194	4.23433	5.80565	4.79977	6.46022	4.23498	4.95257	4.73836	4.31524	5.38225	4.79555	4.0352	4.93332	5.28979	5.67612	4.48067	4.59592	3.97366	3.96178	3.74042	3.89083	4.01786	4.93504	4.81875	3.68267	3.38461	4.8303	5.10924	4.57937	4.14264	3.77347	3.62564	3.79933	4.41987	3.52448	3.88147	3.56235	3.92888	4.07347	3.76312	3.41453
100499227	26.4709	27.2454	23.2429	22.2523	22.7735	18.6728	19.7638	27.0858	28.6521	28.0161	20.1664	31.2431	16.4273	17.9161	26.1438	25.399	21.5754	18.8531	16.2096	19.1735	19.4287	14.292	16.0085	11.9719	14.8113	13.7307	15.8777	15.2274	14.7725	15.0053	12.2223	17.0598	15.087	17.858	26.6384	23.0217	21.7279	28.7627	15.4967	29.3531
100499405	7.40385	6.01233	7.99077	8.59245	9.325	5.96047	10.006	8.71748	5.6338	8.22379	7.92837	6.71303	6.45793	7.1233	10.4042	7.16766	7.08251	7.86974	6.90642	7.85691	8.03947	5.85509	7.42555	9.22851	9.745	9.73245	10.9773	11.0011	11.5755	8.132	7.22765	13.2747	10.8148	10.4034	5.51508	5.79313	7.35853	12.4454	12.222	7.21826
100499466	67.3651	60.838	65.3467	63.0514	64.3945	59.7184	78.2913	55.4528	46.1745	58.5764	59.4172	58.1504	66.9671	83.6173	63.0345	69.604	71.1475	55.1563	68.9994	79.6348	71.1418	74.1772	74.2109	75.5171	66.502	64.9802	69.4385	73.2439	80.522	70.058	65.5608	78.8233	76.9234	80.1476	65.023	47.5498	63.9545	65.856	64.1788	47.0168
100499467	6.88007	5.73666	6.79607	10.8045	7.35253	8.98361	7.22366	6.58133	5.25775	11.3399	7.38149	7.62669	5.63027	10.0526	6.88765	8.65356	6.76145	6.63804	7.4749	10.287	8.49916	7.02755	7.6124	6.12556	11.0601	8.02186	6.86937	11.1803	9.49226	10.742	8.14805	7.33377	6.68052	8.36003	8.06418	8.14057	6.28947	8.01565	6.99187	15.1883
100499484	5.57089	4.69321	7.63061	5.42559	7.86213	6.5294	2.50616	1.86903	4.94746	4.19135	3.58876	1.69872	7.27916	37.9496	4.61869	8.61325	8.56437	12.4376	6.25041	4.87587	2.57353	5.75334	15.5667	14.0385	4.60827	6.31959	4.87447	31.9371	8.30775	5.10545	4.30404	4.05951	5.39146	5.7856	3.16772	3.3898	7.16026	3.43923	5.78241	19.248
100499489	23.2116	23.6287	19.4427	16.4933	12.3572	18.9561	11.7649	16.6135	16.0219	20.1418	21.8735	21.4799	10.6418	10.1364	17.4428	21.7006	14.2364	11.3823	14.951	11.8725	13.9245	13.9007	12.2813	10.9368	11.376	13.7803	8.79344	12.8098	16.1616	10.4837	12.6216	19.5748	10.4113	15.0316	18.0973	21.2179	16.5844	19.8613	16.47	20.125
10049	241.012	280.377	314.037	258.021	279.925	316.463	309.781	412.958	326.221	195.34	236.93	232.898	179.462	183.138	336.318	217.814	322.237	326.409	276.392	270.079	229.095	240.013	267.256	303.015	249.524	273.648	293.797	310.497	245.277	315.432	245.882	254.502	209.798	222.586	247.013	286.493	222.047	203.156	263.802	256.336
1004	4.23445	5.56339	4.37407	4.39925	4.78163	3.89402	3.36761	3.62047	3.86813	4.59854	5.68364	4.9606	6.17971	4.55455	5.42783	4.41175	6.46939	4.36046	5.30767	4.37957	7.27644	5.13711	5.32925	4.75942	3.46914	5.69659	3.64497	6.6262	4.15866	4.15586	4.67274	4.61616	4.1376	4.01564	3.96314	4.2382	4.38424	4.42657	5.12034	3.47967
100500773	7.33192	2.78163	3.38605	4.44461	4.15128	2.59658	3.63189	3.47108	3.25962	3.10526	2.93403	2.20687	3.79965	2.5305	3.14504	6.06286	4.11921	2.55155	2.56394	3.63283	3.19175	2.76842	5.073	3.25358	3.19004	3.12972	3.14599	2.7656	3.00197	3.41163	3.08809	3.92572	2.7989	2.94294	2.61122	3.0193	2.91815	3.2344	3.65195	3.74408
100500801	3.48752	3.94498	5.26613	4.20014	4.76061	3.54807	4.66603	4.67909	4.9056	5.26761	4.677	4.45397	4.16363	4.35944	4.07439	4.17148	3.69504	4.5996	6.01806	3.9261	3.70552	4.34536	3.76449	4.99215	4.96679	4.50415	4.77045	3.52496	4.76061	4.70314	4.12634	4.34083	3.33834	4.45714	4.33762	5.05427	4.42215	3.69219	4.10204	4.6783
100500802	4.90277	3.63665	4.9883	2.7019	4.28564	4.82425	4.837	4.0544	3.59099	3.16136	4.81337	4.66613	6.7916	3.22712	4.64149	4.14083	3.49562	4.85215	3.80094	3.57386	3.63423	3.31367	3.22301	5.08158	7.10524	5.27339	4.95457	3.43799	8.20752	4.27911	4.47358	3.05066	3.93593	7.07604	3.67905	3.4204	3.66146	3.26672	6.9366	2.38908
100500803	3.23837	2.81563	3.24639	2.78932	4.99584	2.55623	2.52886	2.94972	3.06605	4.5828	2.92562	4.34491	2.53384	2.79113	2.90898	3.08062	2.84194	3.51531	2.71092	2.54821	2.89672	2.85758	2.97914	2.98135	2.83051	4.01411	2.5013	2.72428	2.50964	3.03128	2.48346	2.91399	2.8134	2.79582	2.77809	2.80905	3.02269	3.00193	2.53786	2.86204
100500805	12.6573	12.1246	7.6821	17.1577	8.94112	9.31669	7.60264	6.586	5.22108	4.87712	6.88662	10.4699	8.55499	6.15969	9.40095	6.67796	8.71634	7.55794	7.25144	13.8964	9.64756	6.69755	7.5718	10.6835	5.66948	9.96293	7.15185	6.59797	7.59536	7.77348	6.84716	6.23881	9.01779	7.97568	7.02638	6.10349	9.02167	9.87287	7.79999	7.18267
100500807	2.9563	2.32547	2.07665	2.27483	2.38922	5.89185	3.73124	2.36065	3.44034	2.63833	2.97157	2.39012	2.58193	3.22181	2.58037	4.43625	2.34035	2.53861	2.31392	2.89658	2.17639	2.48921	2.15509	1.93766	2.25048	2.89294	2.45172	2.32641	2.88985	3.39164	2.42228	2.701	2.8909	2.39639	3.32431	2.10746	2.41152	3.02954	2.48456	1.99145
100500809	3.46991	4.32562	4.82203	4.11449	4.57626	5.13651	5.51733	3.62734	4.65067	4.24731	4.01906	3.24564	5.19133	3.79315	3.79233	3.43961	4.04808	3.32966	2.99515	3.29763	3.63391	2.92274	3.40147	3.52696	2.78475	2.69594	2.96784	2.91717	2.85209	2.86339	4.10318	3.23247	3.58461	3.78116	3.38365	3.41233	3.99227	3.29262	3.1694	4.17981
100500810	6.3654	45.3675	24.1588	16.1483	23.2197	25.9177	29.1954	21.842	21.764	21.7478	30.614	26.6918	21.1325	42.1782	19.2848	16.956	19.5808	19.9607	12.3783	20.593	14.91	20.514	19.7002	20.1346	17.8579	19.8165	16.7843	9.98869	16.0431	13.0194	14.6903	12.0164	21.7793	18.8446	26.8389	22.0541	25.0743	22.4918	21.0345	15.5804
100500811	11.1828	2.65418	4.74576	11.9715	9.8245	4.67486	7.8851	5.87307	9.7741	5.22083	8.67619	20.9744	12.2554	7.65759	21.3867	12.2035	12.9326	11.202	9.7785	16.5545	16.3611	13.3018	15.202	12.9438	3.2184	18.9759	23.3963	14.316	21.6592	21.7017	26.2311	15.5436	19.5173	11.5703	25.5141	4.16387	12.1487	24.5802	9.9288	33.5733
100500812	3.98965	6.09865	5.3364	4.98443	6.75016	4.42158	4.75685	9.73935	4.46961	9.31427	9.45703	10.1987	2.66498	7.02423	9.20019	3.57873	11.6763	8.90591	6.06839	7.78316	11.0763	14.0903	12.9158	8.88218	10.8864	21.5873	9.70691	13.3847	11.1397	13.3966	21.0571	16.6369	14.4334	11.2619	8.83331	7.53186	10.3616	8.3708	6.20187	10.3016
100500813	2.38644	2.88018	2.57366	2.83068	2.98159	3.60706	4.47002	2.76841	1.91821	4.12714	2.658	2.29436	2.29929	3.69734	3.05162	2.6517	3.00501	2.61714	2.77345	3.04366	2.7735	2.79396	2.50709	3.76636	2.36173	2.13512	2.78744	2.22866	2.32741	3.46829	3.05231	2.65913	3.11058	2.51245	8.76241	2.38596	2.91393	2.50352	2.16218	2.99024
100500814	2.80084	2.45915	3.48081	3.05642	4.40886	2.8614	4.23815	3.13168	3.77139	3.81083	3.24741	4.07802	3.16159	3.75133	3.25485	3.67364	3.59069	3.07965	3.02497	2.57312	2.62637	2.48364	2.55435	3.14018	2.73333	3.61582	3.06096	2.9909	2.64882	2.8253	3.14754	2.81665	2.98903	3.44771	3.12577	2.73183	3.31785	3.26188	3.17916	3.30651
100500816	2.7264	2.71343	2.82171	2.6575	4.50391	3.06172	2.61487	2.80464	4.13136	2.97676	2.90939	2.92769	3.69657	2.98866	2.41524	2.82081	3.69835	2.4079	2.23314	3.42596	2.81693	3.12992	2.24453	2.81828	3.39569	2.5986	3.14519	5.06089	3.50294	2.90334	2.63585	2.51923	2.80217	2.63321	2.79853	2.34641	2.87051	2.67237	2.544	3.16342
100500817	2.81593	2.40978	3.46543	3.13614	3.43281	2.896	3.2955	2.62236	3.84308	3.82909	2.84418	3.43121	4.51549	2.84102	2.87588	2.99911	3.34397	2.80504	2.10817	2.74448	2.70781	3.67304	3.81651	2.54024	2.46057	2.25696	2.44323	2.51444	3.11989	2.68915	2.94295	2.84887	2.48195	3.50755	3.96319	2.83736	2.34842	5.16332	3.03507	2.72795
100500819	4.46211	3.40246	4.65869	5.60862	4.15355	4.74997	4.51815	3.82184	4.28471	3.76061	3.74356	3.24978	6.23966	4.21968	3.89831	5.94564	3.70845	3.22798	3.78809	3.61969	3.70639	4.23663	4.67136	4.23313	3.36121	4.75721	3.12569	3.63478	2.65886	3.31676	4.22545	3.41402	4.72257	3.79855	3.22744	3.44661	3.23302	4.12327	3.76887	3.05939
100500821	2.80693	2.84434	3.20622	2.50781	3.04758	2.89964	5.29072	2.54304	3.84812	2.90256	2.98661	4.13806	3.43332	2.40701	2.21942	2.94535	2.09506	2.7214	2.21144	2.58603	2.62032	2.24237	2.07316	2.32546	2.90082	2.44171	2.36416	2.3114	2.75299	2.75113	2.38289	2.18374	2.65852	2.49395	2.54614	2.47178	2.35492	3.17921	2.62839	2.14116
100500822	4.82539	4.57954	5.59344	5.86978	5.38656	5.25751	4.76168	5.75736	3.64258	3.85956	3.84212	4.77871	4.97889	3.10506	4.12776	5.09896	6.52608	4.00595	4.81624	5.17578	4.53803	4.22106	4.11818	5.30653	3.69639	5.11724	5.24793	4.96518	3.71513	4.83397	4.27333	4.3655	3.932	6.06377	5.13193	4.889	4.5696	5.88305	5.14469	4.64196
100500823	2.74179	2.9227	2.4007	3.39113	3.60294	3.31645	3.05172	2.647	3.14478	2.69331	2.66539	2.96089	2.57436	2.64569	2.38943	2.55863	2.66911	2.7111	2.68718	2.45766	2.90261	2.54985	2.80176	2.38299	2.51927	2.53838	2.35855	2.36866	2.70067	2.82666	2.64919	2.3489	2.926	2.75291	2.67363	2.51971	2.5195	2.98374	2.82687	2.50479
100500824	6.51126	7.32221	13.9384	5.06803	6.49799	9.41031	6.80725	9.72776	17.5606	7.29393	6.30818	9.98187	9.77102	4.44924	13.6396	12.7493	18.7648	6.61904	5.96929	13.9584	5.4688	12.3794	5.04724	13.865	11.4101	11.5958	17.4383	8.3532	9.45213	13.1399	9.64804	10.7399	7.47442	9.59303	7.45162	6.54252	7.82959	9.66488	10.7346	8.77289
100500825	2.43639	3.21129	2.43963	2.66954	3.42543	2.62372	3.01194	3.34691	3.1206	3.14154	2.22633	2.97678	3.40239	2.85319	2.60983	3.29414	3.0397	2.80958	2.77886	2.78687	2.30655	2.69669	3.11128	2.77572	2.91672	2.9567	2.29515	2.68155	3.14105	3.0223	3.01942	2.7452	3.04127	3.05916	3.18875	2.31039	2.32127	3.09688	2.61619	2.13395
100500826	4.24441	3.80313	3.80951	4.95676	5.27345	4.45028	3.80591	3.6824	4.01589	4.05379	7.89278	4.44376	4.64029	4.13628	5.4925	4.61364	5.16173	5.88357	5.92281	4.54496	3.91878	3.46169	3.64485	3.69994	3.12548	4.17659	3.37147	3.29736	3.9974	3.13219	3.16654	3.44813	3.14009	3.89241	3.87048	3.3173	3.35444	3.46277	4.91556	3.42845
100500828	46.5826	36.7304	36.8615	50.5251	28.8315	45.3483	58.8427	38.9622	34.955	54.061	35.7331	32.9411	93.7357	99.5671	44.506	50.1511	52.0969	34.5392	44.1869	57.0968	38.3269	55.023	42.1537	35.4664	41.0329	56.8458	49.9345	45.4722	47.1517	54.7275	33.0592	42.2666	54.6537	59.7298	56.2928	47.0963	40.6177	60.2505	39.6277	46.3657
100500829	2.63753	3.01227	3.78274	3.98982	2.77812	2.67108	3.86469	3.71388	3.67988	3.59406	2.83315	3.9733	3.67119	4.24517	3.23071	3.26417	3.17909	2.62254	2.43155	2.79455	3.10826	2.99589	2.9499	3.11815	4.07042	3.51267	2.73206	2.96467	2.74898	2.99605	3.05573	2.93583	2.93019	3.23263	2.73219	2.55439	2.39278	2.56344	2.44015	4.20327
100500830	3.94465	4.52834	5.28791	4.64668	5.46534	5.57454	4.49065	7.64096	4.08216	4.89438	3.7452	3.18764	4.36608	6.03406	4.59939	3.09572	4.63093	4.88299	5.21042	4.56995	2.64539	2.99266	3.80927	5.91851	3.52525	3.21817	3.28325	3.49651	4.92181	5.35548	4.0718	3.75315	4.5326	3.3083	3.93767	3.19799	3.50733	4.06264	3.69713	3.80322
100500831	2.52756	3.16812	2.69766	2.49544	3.03043	2.86575	3.06328	4.11321	2.92562	2.47201	2.85533	3.2927	2.9849	2.84687	3.44469	5.47827	3.27512	2.75185	2.26532	2.62788	2.69199	2.69654	3.26529	2.20269	2.74136	2.46769	2.12875	2.09486	2.26149	2.84393	3.04465	2.72748	2.70159	3.04174	2.78651	2.35184	2.66582	2.54567	2.29856	2.63415
100500834	2.6413	5.35818	2.54788	2.74471	3.57097	3.42054	3.37384	3.11352	2.46414	2.41973	2.93619	3.52582	2.97903	2.76785	2.44301	2.44598	2.23334	2.27256	1.85209	2.21974	2.51349	2.40416	3.49637	2.33746	2.02761	1.94426	2.57977	2.32862	2.45825	2.05186	2.09436	2.29516	2.62662	2.25316	2.2126	2.50274	2.49707	2.39278	2.29765	3.22391
100500835	49.493	42.8381	49.6429	38.1606	51.6217	66.0871	30.4171	48.9296	45.6646	52.3138	91.4087	60.6727	29.7549	30.8385	42.9326	64.8896	60.6348	109.144	109.212	68.8021	82.5033	87.4521	78.7303	76.3922	89.5932	70.4753	85.9717	73.2506	85.7387	75.1841	85.1876	79.2239	81.6305	109.475	42.8573	67.5513	55.4438	48.5689	66.1721	69.7794
100500836	4.68584	4.03244	3.31265	3.55454	3.82326	3.04339	2.73601	2.44341	4.32727	2.56694	3.69944	2.6346	3.235	2.7298	3.05725	3.07902	2.2527	2.43954	2.48076	2.60434	2.37088	2.26037	3.76091	2.14467	2.80294	2.37052	2.38061	2.01881	2.17808	2.60654	2.64311	2.09941	2.56744	2.62006	2.88548	2.30243	4.12678	2.86446	2.62339	2.40109
100500838	5.39691	2.84434	3.39938	3.75389	4.1178	3.07137	2.74204	2.86757	2.60643	3.0726	2.54218	3.58586	5.25423	2.50059	3.31665	1.62143	2.93657	2.39128	3.59028	2.05346	3.12398	3.59238	2.71468	2.92991	2.46457	2.56	2.17878	2.88408	3.10395	2.33219	3.27719	2.69176	2.65695	2.62134	3.71081	4.78424	3.12692	2.64369	2.31215	2.94535
100500839	2.42283	3.30476	3.06672	2.7101	3.21614	2.44228	3.09753	3.27665	2.74549	5.0734	2.667	3.07755	17.7009	29.1638	2.36523	2.50741	2.68804	2.45591	2.51782	2.53019	2.52858	2.92575	2.96943	2.80661	3.02832	2.31611	2.6785	2.1908	2.5269	2.53233	2.67462	2.76364	2.41366	2.73135	2.71971	2.44963	2.15398	3.56318	2.82805	2.8159
100500841	7.9547	4.51556	4.22547	5.8339	7.36347	6.51023	5.65425	5.85989	4.77284	4.30841	5.0929	4.64652	4.29765	5.07584	4.49037	4.59896	5.10585	5.12367	4.70634	5.79612	5.38013	6.33128	4.23413	5.44254	4.80468	5.40529	5.37153	4.43843	5.13182	5.59966	4.73917	5.20953	5.88146	6.15265	5.25554	5.01776	4.01682	5.37657	7.021	5.13045
100500843	8.42402	5.75483	7.86092	13.2349	15.9449	6.12854	8.6635	7.48417	5.02513	4.40149	2.85163	13.6095	11.7189	9.60134	4.5442	8.52551	8.01535	9.32771	7.56084	11.6303	8.16696	6.612	3.99096	8.26881	9.7168	6.64203	13.4268	13.8762	6.33824	5.6796	13.3749	10.6267	6.34412	11.7343	6.68273	9.00687	7.5074	5.72826	14.0473	4.64625
100500844	3.1118	3.97931	3.19603	2.81422	3.16953	2.81464	3.10279	4.76739	3.17428	3.70015	2.68129	3.50282	3.82124	2.72952	3.24606	3.00673	2.67599	2.96573	2.60746	3.21344	3.58914	3.09961	3.32288	2.67125	2.86959	2.80073	2.31206	3.24317	3.12386	2.57271	2.66389	2.7347	3.43301	2.80304	4.37538	3.25853	3.25152	3.78379	2.79942	2.89335
100500845	5.12581	4.63595	4.68851	4.79723	5.33896	6.84563	4.43642	3.56872	4.05743	5.15135	6.54154	4.9436	4.51476	5.06915	3.81303	5.77878	5.77851	3.65101	3.39149	3.45066	2.99481	3.53255	4.1076	3.66701	3.14153	3.35615	3.2144	3.23033	4.95292	3.71749	4.0161	3.78757	3.64474	4.07497	4.19815	3.58985	3.89185	3.2875	3.82052	4.08793
100500849	379.515	383.015	293.871	348.721	275.519	257.21	338.482	197.135	230.615	319.306	309.685	463.108	449.933	635.103	349.488	426.056	480.698	300.751	356.263	441.72	396.787	485.033	408.139	431.68	331.454	479.288	285.273	429.47	379.374	256.476	224.533	426.261	552.024	504.473	281.468	197.039	299.348	331.867	222.296	351.563
100500850	3.90302	2.62892	3.4233	3.99476	2.91578	3.64062	2.99298	3.61793	3.38994	2.78041	2.58493	3.92333	3.11408	2.83698	2.63451	2.52864	2.54775	2.34685	2.46876	2.48627	2.51448	2.7346	2.78551	3.08663	2.68394	4.13919	2.35737	2.78158	2.21285	2.34753	2.8272	2.06632	3.84706	2.49589	3.04778	2.51179	2.74063	2.96501	2.84434	2.48186
100500851	11.2492	13.5576	7.23849	6.63138	8.09443	6.64158	6.58071	6.17395	6.45566	5.5107	9.7699	8.38481	14.0818	18.9828	12.726	6.92969	11.1776	8.8242	9.27451	11.9595	8.30291	6.71412	9.52771	9.38642	16.6883	12.9819	7.39387	10.0475	8.11073	10.0097	8.66816	7.48341	9.97898	8.59009	6.59327	16.5002	8.34714	8.66938	15.265	10.2979
100500853	19.0167	9.95433	10.9745	22.778	46.147	15.6287	20.0204	15.3489	13.3392	23.0528	47.2884	32.1682	6.99596	15.7512	13.5188	21.6539	28.2288	18.5484	23.8437	20.9885	21.0906	29.5631	31.9735	19.4497	21.265	30.4159	20.1315	23.4785	20.1036	16.6876	13.1342	27.7908	31.5297	31.4897	14.9547	30.4704	14.7159	19.1822	34.601	18.7567
100500854	6.18628	6.28319	7.45279	6.32069	11.287	6.04928	7.76825	11.1596	4.71278	10.7822	14.2391	8.08788	26.9559	33.5662	5.42654	11.3832	15.5822	40.9144	38.5712	13.2921	34.8972	28.7111	20.7929	34.3646	33.2501	14.7643	33.4398	28.2771	15.9217	41.8433	42.9519	18.6087	41.2021	31.3566	6.13852	6.2221	5.2456	8.50788	9.98915	5.96106
100500856	2.27045	2.16871	2.59014	2.42139	2.59238	2.9249	7.57793	2.82336	2.40965	2.50447	2.35883	2.66248	2.35368	2.1106	2.11008	2.79253	2.01763	2.01564	2.58664	2.38903	2.64611	4.56883	2.49225	2.36231	3.13425	2.14432	2.40343	2.3885	2.35766	2.18107	2.67398	2.3521	2.78517	2.23847	2.28176	2.05845	1.98672	2.19632	2.9101	2.10141
100500857	14.7705	35.4518	20.8365	27.4975	21.8174	20.7392	22.8485	10.6508	16.1148	34.8542	29.3878	22.5749	353.072	333.946	26.6043	32.3605	52.8807	42.2048	58.4682	64.6531	61.676	70.937	51.623	78.7511	43.7608	40.9274	46.3389	54.5811	26.4941	37.3329	36.309	59.1492	80.7194	74.3359	28.3298	21.1204	30.4488	18.2382	26.3327	19.7186
100500858	8.87869	8.68265	15.5302	17.8892	15.7313	17.9526	14.214	20.3061	14.5749	12.2945	23.0701	15.9413	16.7315	9.42885	16.5229	12.8833	11.139	14.5252	16.3616	17.5133	18.4338	16.4621	12.6365	7.55881	12.9186	7.40605	9.74284	18.6476	17.6435	19.9428	11.134	10.61	15.4083	15.5334	5.52357	23.9094	14.6475	13.9694	19.419	12.955
100500859	2.99175	3.49126	2.43746	3.19755	4.10588	3.98447	2.79493	3.13418	3.47308	3.00234	3.64744	3.99131	3.50283	4.84853	3.67894	2.84634	2.77945	2.44578	3.20545	2.85624	2.52018	2.92861	2.80706	2.90244	2.95704	2.60275	2.75065	2.31204	2.41857	2.53719	2.97846	2.64384	3.01096	2.73521	2.60921	2.68048	2.88448	2.61074	2.74541	2.5677
100500861	5.28081	6.69019	11.5764	8.81809	6.13836	4.81285	11.9811	8.05445	6.06382	20.3483	10.5981	7.44245	7.75803	8.41394	5.96879	13.2681	6.57101	10.9133	9.29682	11.8449	6.44112	6.62444	16.917	9.75607	7.7008	10.9418	19.901	8.12337	7.88545	11.9647	6.45391	13.0096	8.02441	6.25254	10.2918	16.7069	7.35826	7.56695	8.38492	9.58644
100500865	13.5401	6.0482	10.5519	5.79359	3.72652	3.9322	8.43711	4.92891	2.98176	3.95488	6.08148	3.63147	6.37348	7.9235	5.68157	8.02765	5.51629	4.22905	6.55948	4.59247	4.26042	4.32749	6.40203	5.13952	5.32725	4.02272	3.48271	4.6282	5.55302	8.26183	5.5001	8.26962	4.51696	4.80393	3.90706	3.93911	4.51966	3.58026	5.23481	6.77157
100500866	3.16195	3.72677	3.01268	4.34445	4.03373	3.20595	3.02639	3.08802	3.0836	4.23158	3.05927	4.65746	3.09506	3.4049	4.02438	3.73408	3.20129	2.6505	3.23962	2.8298	3.53752	2.84436	3.98401	3.66373	2.7217	2.96638	2.76652	2.8191	3.06361	2.76947	3.46493	2.44229	3.05132	3.04564	3.24392	3.18874	3.05662	3.31439	3.25987	3.60274
100500867	4.26719	3.10128	2.56145	3.62287	3.70226	3.71507	5.44266	3.56953	3.26872	4.19049	4.96578	3.22326	3.49099	3.40603	6.73969	3.10425	3.11154	2.39211	2.60023	3.12722	2.47021	3.26927	6.16288	5.62241	2.63683	2.56209	2.85664	3.08966	3.69897	2.92026	3.58849	3.20226	2.94771	4.70036	3.02246	2.40453	2.334	4.53619	2.99312	2.8228
100500868	2.89997	3.32375	3.57887	2.96934	4.7425	5.6322	4.12585	2.5116	3.05499	4.73639	4.94646	5.32418	3.34361	6.24039	3.58298	2.54352	2.6519	3.55022	3.50299	3.26791	3.71444	3.63303	2.83352	3.54502	4.87278	3.48593	2.84198	3.00054	3.69043	3.72331	3.08467	3.44904	3.7682	4.82158	2.9683	3.74962	3.32347	3.14624	3.70028	3.26884
100500869	2.78209	2.89971	2.53019	3.66861	3.06326	3.32017	4.12564	2.69513	2.95786	2.42574	2.37308	2.82748	2.87546	3.6837	2.66866	3.00254	2.47686	2.50021	2.34163	2.12591	2.73714	2.75054	2.66478	2.39649	2.32227	2.58812	2.24522	1.93583	2.4039	2.44598	2.19436	2.29312	2.59964	2.39593	2.42687	3.03615	2.1117	3.04081	2.37361	2.31887
100500870	3.6611	4.96625	5.12137	4.73253	4.46578	4.66125	3.62573	3.43254	3.88077	4.24515	4.26401	3.92772	3.23058	5.94199	5.62521	4.16119	3.24464	3.89534	3.67647	3.26064	4.01021	7.61807	3.44075	4.04796	4.0511	3.39644	4.39756	5.2246	6.04609	4.1815	3.38183	4.62394	3.56689	3.60141	3.68683	3.47314	4.73642	3.37217	4.07832	3.75725
100500871	16.7705	19.8341	16.4866	24.2689	21.2857	20.0196	54.7721	22.7505	21.8324	20.3058	11.9027	28.9356	18.572	20.7764	20.0952	14.8474	19.6825	19.8202	13.8723	14.8343	31.6241	13.9281	18.2286	16.3392	16.8213	15.852	15.961	13.3174	8.88872	23.3567	11.9864	18.2942	10.0183	19.744	22.6066	13.7644	8.31706	19.6044	22.2417	26.7249
100500872	7.57495	4.7218	10.0045	10.581	8.21821	4.4566	4.043	5.09029	11.937	7.21015	10.5833	10.3473	12.7785	8.55892	13.071	6.23228	6.98637	9.67692	7.89354	3.13798	9.76701	5.93286	6.3549	5.69246	8.96355	6.77733	7.00976	6.8251	12.9046	5.63822	7.35557	5.41539	6.08976	6.12787	9.29846	6.20888	7.7515	7.35493	5.42143	3.43772
100500873	5.85477	9.77361	4.81176	17.3042	5.96884	6.08894	10.7376	14.1195	7.45153	4.65423	11.7264	10.6162	5.92518	9.41585	7.71359	9.04762	9.20003	11.8545	10.5706	8.98274	11.5963	6.41611	13.3435	11.1304	15.145	12.319	10.0292	17.2029	16.5783	5.70555	7.19969	14.5425	10.6434	19.3114	5.82793	13.465	12.9093	7.18697	9.69925	5.84685
100500875	4.03519	3.49939	3.12933	3.12039	3.18737	2.88299	3.39876	4.2272	4.605	3.20782	2.75841	3.53926	3.07165	2.66957	4.41279	2.72556	2.67186	2.51856	3.01084	2.93678	2.86133	3.138	2.65433	3.45703	2.68695	4.02654	3.03782	2.71397	2.8499	2.87989	3.21397	3.12839	2.81909	2.66707	4.30482	2.67467	3.53719	2.98851	4.89819	2.71431
100500876	3.38671	11.9657	2.66996	2.48539	4.811	2.21512	5.02133	5.4305	10.3059	1.7927	4.41279	10.3975	2.5876	4.333	4.60088	3.02562	5.90323	2.48296	2.30016	4.1122	2.32862	3.30478	3.30678	3.10695	4.55044	3.0791	2.22512	2.97248	2.22756	2.48474	2.2265	2.49707	2.71549	3.07648	2.01697	2.46556	2.49707	2.67229	2.11368	2.97116
100500877	2.3638	2.81307	3.36293	2.51253	3.60997	2.38172	3.66096	3.31968	3.2889	3.10334	3.58111	3.13959	2.40416	2.7245	3.0538	2.9957	2.39802	2.19104	2.60761	2.24171	2.72966	2.37713	2.52091	2.7531	2.31793	2.16688	2.35014	2.14712	2.60326	2.29823	2.72923	2.69232	2.49737	2.4417	2.53242	2.23631	2.6504	2.29214	2.40874	2.36885
100500879	3.26783	3.13329	2.61904	2.48451	2.39825	3.23682	2.65059	2.45376	2.48076	2.8036	2.16389	3.3288	2.95565	2.91043	2.77321	2.31842	2.14257	2.03257	2.15699	2.31641	2.51177	2.46531	2.72599	2.29036	2.40713	2.305	2.19392	2.27108	1.86246	2.66531	2.17575	2.33934	2.54621	2.26601	3.04343	2.22579	3.01674	2.24318	2.09377	2.38985
100500880	10.9362	13.6422	8.56289	9.83639	20.8674	5.59543	10.4078	12.6711	14.2568	16.0357	12.0346	16.5167	13.4711	24.4236	11.5252	8.67519	14.1839	10.8117	5.64099	12.3953	8.49561	7.83528	13.001	10.0085	10.8575	13.5725	12.5272	16.4601	13.0458	6.34553	12.6787	11.6675	8.52101	7.63398	9.5466	9.03216	5.84958	11.2622	14.0538	7.58026
100500881	2.36964	2.7302	2.52699	2.82978	3.19855	3.80743	3.5922	2.68684	2.74779	2.91454	2.74319	2.42694	3.05792	2.74319	2.67175	2.57202	2.61859	2.60204	2.69258	2.41529	2.66615	2.85647	2.47751	2.55597	2.91354	2.385	2.47933	2.48715	2.60242	2.19146	2.85872	3.12843	2.72882	2.90432	2.73518	2.84055	2.48041	3.67305	2.50747	2.1784
100500882	18.2366	27.4079	16.792	16.0159	21.2114	18.6303	28.5468	24.7435	25.1569	15.91	32.5655	33.9895	21.8085	28.7139	16.2276	16.3561	22.2201	23.1877	15.0044	28.546	23.8696	12.3285	22.6822	24.7576	17.2773	20.6517	20.795	27.1621	24.1191	28.1805	23.7299	16.3683	19.1844	23.296	24.802	33.1024	18.0815	35.748	16.6406	42.6888
100500883	3.49862	4.97478	4.45969	3.86073	3.29557	8.67539	11.3562	13.9131	7.71137	4.31067	3.38911	11.1961	3.91728	5.94795	2.7353	2.32858	3.30816	5.95822	3.91406	2.58603	2.64539	2.79029	2.53446	2.88612	3.9205	4.22296	3.38911	3.08569	2.50964	3.69569	6.04508	3.88435	7.23251	5.90976	5.01179	5.23032	5.58079	3.97526	3.59277	3.91728
100500884	2.68263	4.05794	3.17413	3.9366	5.44156	2.91164	3.89947	3.04685	3.99578	3.31072	2.9944	7.04643	3.11289	4.75311	5.0353	3.38094	2.65607	3.18484	2.68588	2.95269	3.05295	3.11988	3.25673	3.16338	2.95827	3.43619	3.05885	3.05051	3.42347	3.10113	2.95969	3.06372	4.05273	3.61089	2.67362	2.93012	2.913	5.01547	2.46756	2.89581
100500885	5.10211	5.7395	5.35646	7.92677	5.56942	5.22121	6.55143	8.07914	9.21137	5.86771	5.67982	6.85206	8.67667	6.84166	7.5908	4.68993	7.14254	5.93691	8.28729	20.4856	8.5804	9.91195	11.8514	8.07211	5.56498	7.8386	5.66865	5.22187	7.97019	8.17205	6.80117	8.65616	10.9687	9.70651	10.9312	9.07401	7.67502	7.24897	8.55285	6.26129
100500886	5.07037	6.99835	3.51521	3.74111	4.6928	3.44008	5.08618	6.34822	4.28361	3.6473	4.16246	3.52729	5.29689	4.91451	4.91347	4.3632	3.65272	3.00199	3.11622	2.99445	2.61883	4.44976	3.27995	3.12	3.09763	3.10207	3.39622	3.64849	3.71425	3.17899	2.75726	3.93515	3.15161	3.27796	3.06496	3.14004	3.52654	3.64927	3.25889	4.17439
100500887	6.57974	2.592	3.3765	3.68315	3.42029	3.65272	3.07693	5.18498	3.0914	5.32252	3.56594	3.90053	3.59549	3.53125	2.89524	2.96756	3.07014	3.79838	5.21542	3.2331	3.16469	4.23614	4.06014	3.10695	2.9479	3.7715	2.94802	4.40955	3.5478	3.37062	3.5684	3.08953	2.88694	3.55911	2.89418	3.97948	3.61087	4.51796	3.41108	2.81071
100500888	21.4841	21.5411	14.1252	24.2497	26.1505	25.3648	47.3086	22.5023	21.8336	18.174	21.0943	13.0521	16.6066	19.285	22.376	29.2212	24.2472	27.6627	27.0255	27.8446	17.2921	13.7319	17.8524	18.4857	18.5465	14.8717	13.5542	22.5616	28.4393	23.099	24.4794	18.1634	12.9325	17.6391	30.1799	17.5606	22.7886	27.0231	15.4225	38.9789
100500889	10.3861	8.02614	10.4717	9.30949	9.55079	8.52922	8.63172	10.7057	15.4397	10.7933	6.29497	11.1097	8.09399	9.38974	8.9052	9.77266	6.97353	7.19306	7.33486	9.28531	7.0085	7.3007	6.32544	7.92757	9.07533	9.58142	5.67718	6.8027	9.58627	6.42903	9.7638	9.40485	7.79604	9.07848	6.93266	7.09788	6.30147	8.05527	8.37939	8.98454
100500891	11.6969	13.2897	15.2353	14.4251	14.3902	11.7562	11.3606	14.4029	17.0451	16.3754	16.4217	16.9126	14.9475	17.9681	15.2964	18.4422	13.0585	12.3929	11.6358	12.0489	14.5692	13.0529	10.9089	12.3366	13.0476	17.0373	14.4218	14.7358	12.7215	15.7814	13.0786	12.1323	17.6111	18.2166	14.1164	13.0472	11.411	12.8317	15.2885	15.3671
100500893	5.76071	4.54947	4.1073	6.8428	5.4317	4.98228	4.87073	6.54134	11.3747	3.82585	4.44072	5.64391	4.03786	5.96017	3.92729	4.11019	3.50265	3.5074	4.17455	3.63611	3.67468	3.97634	4.12999	4.04503	4.22638	3.0894	4.85773	3.9206	4.81825	4.09216	4.32751	3.87914	3.52989	4.722	4.11237	4.51451	3.31201	5.50298	4.36095	4.41836
100500896	27.7903	14.3731	24.0714	31.2158	25.6305	19.1931	19.5141	15.8366	17.4393	28.6957	26.7571	26.571	70.5108	74.2066	15.5429	30.6574	40.5768	26.3672	23.357	51.3793	27.1472	34.7404	47.9836	29.0489	24.2081	34.4671	19.3537	31.3565	35.8091	27.3943	35.804	33.2313	20.399	29.3924	14.534	11.5509	22.0405	28.3245	23.5581	28.6405
100500897	4.01584	3.02495	2.73264	2.96281	3.54358	3.63406	3.52743	3.11202	3.63507	5.15669	3.53056	3.06531	3.4775	2.78509	2.96657	2.81611	2.70932	2.72533	3.09886	2.85713	2.72291	2.61312	2.68505	2.903	2.63405	2.47921	3.04112	2.77279	2.90569	2.51783	3.51973	2.4389	2.94934	2.9525	3.20284	2.83216	2.95871	3.7808	3.12204	2.59723
100500898	3.24041	3.56108	2.96354	2.56601	3.57174	3.8093	6.52307	2.66696	3.95102	3.23768	3.01061	2.95	2.52982	3.31176	3.6614	3.09532	3.28323	3.21793	3.10041	3.64057	2.98666	2.63155	4.41741	3.38028	2.84195	3.44493	2.90877	2.60611	2.83472	2.35916	2.50062	2.55526	2.90673	3.02753	3.31352	2.71989	2.97312	2.83472	2.85337	2.80308
100500899	3.52925	4.37914	4.5127	3.78209	3.49852	3.36151	6.4878	3.49011	3.48858	3.70568	5.96792	4.58144	3.10436	3.13078	4.00782	2.76678	2.65065	3.22048	3.40124	2.88529	3.5469	3.40724	3.39253	3.81089	3.08254	3.29668	3.46613	3.80447	3.29062	3.5077	3.95349	3.38504	3.94522	2.94896	4.19529	4.49675	3.00972	3.79314	3.65265	2.55467
100500900	11.4249	11.1816	9.99843	8.82505	15.7632	7.27226	6.75977	20.4893	14.2429	8.25892	7.07899	10.0396	13.6793	12.866	7.52636	6.70142	21.1778	7.48589	10.4311	13.7087	4.17341	18.4848	11.0349	11.7319	12.2414	14.5094	11.8406	16.387	9.34672	10.9875	11.7857	17.7849	13.1616	14.2193	8.34535	16.95	18.9344	11.472	16.2408	5.22848
100500901	5.82436	11.6918	7.97168	13.4019	15.6363	7.60878	13.6328	7.47313	10.9021	17.1581	13.6968	5.21425	17.9736	6.97375	6.19975	8.80119	4.92299	4.46096	6.67686	11.1633	14.1933	8.48873	8.31155	5.69704	5.97407	7.15488	7.09007	8.92731	7.5017	5.76987	9.4816	5.61767	7.12788	6.35162	14.2305	4.74972	14.4648	4.92051	6.88277	9.58826
100500902	2.8891	3.0148	2.35898	2.59927	2.66246	2.55555	4.46494	2.5894	2.71386	3.60265	2.69679	3.06686	2.4563	2.03082	2.57703	2.51854	2.1233	2.24146	2.27372	2.60725	2.32825	2.19103	2.54491	3.09873	2.52584	3.46162	2.01492	2.02794	2.48485	1.90397	4.05681	2.25992	2.72505	2.24652	2.30385	2.30757	2.42982	2.53589	2.38588	2.89333
100500903	3.63444	4.04583	4.59592	4.37726	5.86563	3.8365	10.8631	3.03914	3.69093	4.83984	4.45699	4.94226	4.22129	4.86918	4.80263	3.38822	3.73607	3.923	2.96015	3.6524	3.28087	3.56611	3.47293	4.59711	3.16136	4.13134	2.96576	3.49487	3.5922	5.24377	2.99477	3.6844	3.59521	3.05038	6.27427	3.62906	4.62874	4.18723	3.88686	3.21079
100500904	5.36822	10.7501	5.87488	13.3462	6.10302	9.31122	5.25342	8.2717	6.02357	5.78307	6.70778	14.4421	22.1863	35.7259	6.9543	9.01482	17.9803	9.56537	10.4129	18.7913	15.0142	13.2801	25.1797	13.2509	14.7028	15.4568	11.9886	9.73216	17.772	11.9171	9.92738	15.8298	10.6225	8.88105	5.09497	8.32773	6.6304	6.54179	7.03951	5.33829
100500905	43.4149	34.3128	26.4268	35.5409	26.6885	22.1981	41.8319	24.7846	32.5531	35.9222	22.8939	18.6472	21.6385	25.8957	22.3845	37.7115	24.8908	24.9451	21.4417	29.298	19.534	25.8314	21.8868	20.2883	21.1815	28.0519	25.6631	14.261	27.1818	15.6197	17.1153	34.7414	29.3298	31.2024	30.7837	41.9831	27.4636	24.7066	27.2447	35.485
100500909	3.22718	3.96277	3.44764	3.74251	5.45748	3.21737	4.15341	4.21904	3.32691	4.36519	3.38573	4.26698	2.90584	3.26491	2.79398	3.19303	2.57548	2.43237	2.86837	2.37842	3.04905	3.04471	2.46409	3.1609	3.46228	2.25399	2.77978	2.59045	2.69749	3.38358	2.89923	2.4419	2.8699	2.85915	3.20618	2.37507	3.59689	2.85982	2.97395	2.69507
100500911	18.6123	15.8896	14.5513	17.5422	16.4607	17.2	21.7001	15.2119	18.537	10.6569	16.4877	22.6501	15.2568	17.375	17.7225	15.619	23.473	18.612	18.6495	19.5184	17.8325	18.3374	12.5224	12.7824	16.8057	14.4542	18.193	17.9371	14.0821	15.4765	14.4379	24.3981	14.212	13.3163	19.9315	24.5225	17.2929	16.0011	19.067	25.8079
100500912	9.0729	15.2256	21.0882	8.1759	15.3044	18.7262	4.47476	22.6998	12.5195	12.8716	19.2735	26.9082	6.04932	2.89762	16.16	36.5598	5.1082	6.39593	32.0312	36.1973	7.47547	4.98392	19.9863	17.8843	8.80235	7.46488	6.10537	18.4149	8.19426	17.5899	21.8385	21.8703	18.9651	14.622	6.85862	13.5028	7.85656	15.8889	6.11018	5.11065
100500915	3.63544	2.69605	2.7276	3.50924	3.04699	2.75513	2.95165	2.42732	3.90512	3.33582	4.41133	4.52866	3.20648	2.58812	3.2874	3.84915	2.75965	2.79848	2.42291	3.22371	2.80512	2.59639	2.70074	2.75559	2.36215	3.01433	2.23038	2.34885	2.7986	2.57692	2.46582	3.02142	2.70468	2.49998	2.90217	2.7183	2.64645	2.86966	3.06953	3.27104
100500919	3.92239	5.54261	8.65511	4.33491	11.6385	10.6096	4.54521	3.47003	5.02726	5.8476	7.3949	5.42098	5.88208	7.06262	9.11609	4.0387	4.38744	5.42822	13.3237	5.60718	3.37623	4.07135	13.5363	4.38137	8.14286	5.81947	7.78743	6.74422	4.25918	8.90778	7.07086	5.05927	5.93885	4.17984	4.14856	7.79336	6.28899	4.29056	5.08993	6.33462
100500920	2.65174	2.92173	2.23925	2.66833	2.89436	2.73936	3.11504	2.29114	2.57049	3.19119	5.13472	2.97632	2.95523	2.52586	2.76265	2.78635	2.69023	2.61968	2.65169	2.49308	2.44401	2.41835	2.67758	2.49616	3.16136	2.65012	2.4949	2.35849	2.63301	2.93528	2.46699	2.48151	2.77668	2.6913	2.47853	2.58098	2.67403	2.58675	2.6194	2.80235
100500938	2.60737	6.46732	3.09619	5.06183	3.87175	4.90263	5.14889	6.14477	5.30178	6.06556	2.58978	6.46318	4.88618	7.34842	2.33116	5.98143	2.45472	3.20611	4.59838	3.34718	2.92545	3.99736	3.85969	2.18884	4.19157	3.10291	2.62591	3.94744	3.59999	3.29263	4.08131	3.90193	3.20453	4.09492	4.04836	6.6598	3.63234	8.159	8.03232	3.19322
100505474	4.96929	3.94747	3.98847	3.53437	4.34227	4.01457	4.00207	5.04614	3.97212	5.08209	4.85725	4.06147	2.75911	2.99346	3.51824	6.42644	3.38872	3.07511	2.77409	3.05701	4.15567	3.89455	3.69604	3.00888	3.26658	3.71589	3.16245	3.54681	3.09945	3.67003	3.35311	3.40389	2.82516	3.13449	3.9538	4.22186	2.88993	3.70779	4.03963	3.91342
100505478	3.59067	6.9552	5.61874	11.6585	5.65467	4.99175	4.57313	4.78271	8.64113	5.57311	4.15906	7.44536	7.06092	8.77626	7.17073	11.3396	7.13083	9.13663	9.34431	4.73104	7.94159	3.96988	11.1629	7.96312	4.83752	8.69581	6.2539	12.2199	7.54451	7.33718	5.55174	5.51119	7.26985	9.28778	9.03856	8.45233	8.67159	8.42976	4.9371	9.46551
100505483	4.02612	4.10765	4.9348	2.71451	3.32089	3.64095	3.38895	4.05646	4.38688	5.53358	2.89638	4.57044	3.9873	6.0978	3.74626	4.94912	3.82704	4.44488	4.13965	3.1382	3.44828	3.90279	4.9621	6.76295	4.1839	4.66263	4.17131	4.6422	4.53308	4.70241	4.15282	4.6465	4.70969	3.99809	4.24429	3.57811	3.51955	3.45295	4.06907	4.08232
100505495	3.59335	3.6887	4.55012	4.49562	3.92767	4.02363	3.99553	2.99405	2.76209	3.60386	3.15933	5.51493	3.24601	4.03801	4.32568	3.2677	2.57611	3.47476	3.14876	3.48939	2.87075	2.86011	3.57892	3.3155	4.01983	3.06351	2.80401	3.49019	3.42502	3.4693	2.6607	2.95068	2.81666	2.70956	2.8754	3.35841	2.99237	3.24628	3.45847	3.8553
100505498	32.6081	30.2896	23.5342	33.5802	20.3403	22.6507	37.486	22.9065	17.8523	39.8028	22.6635	25.5963	14.2197	11.8581	31.0954	45.2495	39.8991	23.8628	33.098	32.5544	22.47	23.9975	32.5683	22.5941	19.8227	41.2763	30.3642	30.4947	20.6001	18.2744	13.7563	17.74	26.6178	15.4832	37.1219	23.5072	26.2325	29.0494	24.6379	18.3836
100505501	4.99805	6.01797	7.74335	9.60132	7.90451	15.0818	6.14587	7.78936	11.1784	8.71535	6.67644	10.9328	9.1571	7.99967	4.56005	6.98115	8.10485	10.6142	9.16816	6.39415	11.1802	5.25621	8.2296	11.3516	7.61289	6.22118	7.17857	7.96102	9.18154	5.45286	6.01051	5.89522	6.48597	8.71044	8.96124	6.79176	5.75729	11.5494	8.54012	7.55907
100505502	2.26321	2.21282	2.5327	2.01006	2.24551	4.42219	3.55218	2.55536	3.79037	7.92098	2.81461	2.11216	5.6028	1.99507	2.38107	2.43206	1.72159	2.53861	2.18556	1.65471	4.12895	1.80801	3.79637	2.86833	2.35373	2.64155	2.08548	2.01981	2.8642	2.37324	2.27417	2.22827	1.96773	1.93241	2.86568	3.26213	3.20063	2.0971	2.44796	2.17739
100505504	6.02357	9.79376	9.7901	6.54347	8.25085	7.20232	7.77529	7.61705	6.47407	7.62689	8.43795	8.28877	15.7382	11.8728	6.56294	6.06049	7.99799	8.42118	7.11928	6.51003	6.63008	7.15767	8.17863	8.17392	11.2628	7.53348	8.80346	9.63879	7.73339	9.64406	6.58633	7.10699	8.92644	7.67458	6.59493	7.81222	8.40288	8.11384	7.11696	7.31563
100505515	3.86443	6.42311	4.14396	3.4583	3.84027	4.98378	3.3025	3.37908	7.07132	5.15047	4.13728	4.94884	3.21719	3.30949	5.04993	6.01797	4.35713	4.30052	5.07702	3.37265	4.17652	4.18862	5.52266	3.85794	4.96768	3.62252	3.56726	3.03339	3.55891	2.38635	4.00834	3.3929	3.81844	3.10852	3.55891	4.09055	4.49109	4.66063	4.5309	6.01498
100505518	3.10482	3.01672	3.71101	3.45022	3.33556	3.38284	3.5785	3.97981	4.74505	3.63292	3.10682	3.29087	3.16365	3.94907	2.99188	2.96468	2.92692	3.37954	2.83973	2.60734	3.82147	3.31832	2.84232	4.42028	3.3853	2.9151	2.9387	2.9703	3.4951	2.82821	3.44313	2.90275	2.81586	3.42259	3.37512	2.9831	3.09148	3.1092	2.99518	5.3806
100505530	6.56702	10.2035	7.14769	9.71463	6.74912	4.98012	7.87909	11.2152	4.99012	4.5008	8.20939	5.80453	9.14152	5.9122	9.28625	5.86169	5.77626	5.32344	8.56593	7.72582	5.77317	9.07656	6.71112	5.00549	6.85989	5.49338	5.95799	6.74811	5.37264	6.47815	7.05744	7.03976	5.89185	7.78395	5.76427	8.48356	6.15559	9.87224	6.78721	4.6795
100505532	13.1922	6.98859	5.18199	5.41252	5.45501	5.2567	10.7695	14.2634	5.35106	10.6313	6.42001	8.58144	7.1194	4.82298	7.74912	8.06515	7.07403	9.18223	11.1694	11.9284	5.55652	7.47529	8.877	4.95936	7.00844	7.27304	9.73907	7.4498	9.0142	7.32083	8.86998	7.52656	8.87903	5.02727	11.7766	11.2291	3.84502	6.10618	7.74007	6.77085
100505534	6.67696	4.96528	4.96601	4.73489	4.81289	5.28873	6.77643	5.62712	6.80655	7.18303	7.17946	8.51382	5.61265	7.62246	5.83104	7.52236	4.70172	6.8522	5.21395	6.2329	5.57705	4.59431	6.7373	5.36222	5.37741	6.19012	5.06244	5.4888	5.8561	5.87318	6.85429	6.4507	6.41964	5.7229	7.91227	6.60525	7.17519	5.2954	5.5705	8.16105
100505536	5.73449	7.60594	6.36491	5.1817	7.7497	7.60565	6.41439	6.30614	8.01116	5.76606	6.21186	6.89805	6.11981	5.37412	4.08645	6.98046	5.37219	5.49444	5.70205	5.51179	4.66842	5.86036	8.05028	5.17198	5.12606	4.66524	5.1955	5.11815	7.43523	5.63205	4.40844	4.66613	4.45192	5.49876	4.53596	5.38112	5.31868	5.14048	6.33842	6.06054
100505538	15.0371	21.8915	30.8797	26.3008	21.4492	24.8093	10.3568	43.7656	37.1582	22.1327	23.5441	18.2167	20.9056	17.8225	27.2029	18.4329	12.6806	31.0007	28.1917	22.1942	27.9916	14.3963	19.25	31.3492	27.1394	16.2325	31.3036	23.9035	12.196	41.0025	36.7643	13.0902	15.5394	16.5851	24.5304	30.8155	23.0268	15.3757	25.806	19.1651
100505540	4.17375	3.50534	5.67004	4.50919	4.58391	4.00703	3.64334	4.36292	4.52162	3.93839	4.57679	4.69426	3.82737	3.64328	3.08709	5.67492	3.5249	4.58448	5.40535	3.58864	3.49239	4.06262	3.32695	4.30421	3.52794	4.0422	3.13279	3.73239	3.82424	3.44701	3.96087	3.4162	4.02727	3.8085	3.85901	4.41444	4.70715	4.09567	3.19138	5.50801
100505545	4.20573	4.56799	4.47878	4.04672	4.19521	4.08308	4.80767	4.97697	4.54319	5.2162	5.28163	4.67112	4.71174	4.0231	4.57767	4.79449	5.02454	3.9987	4.17746	4.29553	4.32303	5.06227	5.30311	4.62403	4.53233	5.41119	4.31242	4.5118	4.17458	3.92636	4.39157	5.35993	4.53486	4.73107	4.01748	4.95887	4.4345	4.35978	4.85023	4.83877
100505547	2.83555	3.39418	2.85025	5.7603	4.11111	4.00961	3.40937	10.6799	6.93528	7.17652	4.16619	4.30128	3.76823	11.9369	3.97105	4.33493	3.54657	3.49232	3.13915	4.63339	4.55282	4.89559	3.54115	5.66704	2.75852	3.08742	3.18162	2.82116	3.39099	5.2649	4.02305	3.37883	3.10526	3.7614	3.5861	3.59714	2.7478	5.48886	3.80005	3.6525
100505549	13.0101	12.4958	8.15584	11.6033	11.4517	9.56715	10.0615	8.56451	15.9451	11.0746	10.5171	15.9159	18.0239	11.3724	12.6601	13.0674	15.8846	14.1947	15.7558	13.7368	12.333	14.5965	11.8127	14.5546	9.71302	14.2158	11.2781	14.0349	11.6039	11.948	12.0258	11.9065	9.66395	11.8709	8.41307	11.208	7.27019	9.13395	9.55525	8.09972
100505550	3.66327	2.74516	2.92734	2.87321	3.40001	3.62266	3.38616	4.33018	6.89589	4.24392	3.71604	4.45939	3.1064	4.57185	3.6828	4.0552	3.5637	4.65549	3.53223	3.39463	2.91492	3.93884	3.90053	3.99452	3.70271	3.96984	2.96223	3.09713	3.21293	3.44782	4.15538	3.59061	3.27166	4.47472	3.98029	3.31409	3.77439	4.53501	3.32615	4.4614
100505555	9.94005	10.5015	11.0605	11.6503	15.0532	14.683	15.07	11.0896	13.1956	18.1891	12.4789	12.3221	10.102	10.1905	12.2416	10.5559	9.74356	15.3138	11.7942	13.5159	12.706	14.3402	12.0996	11.6832	13.6116	12.1663	10.0344	12.359	10.4942	11.5578	12.018	13.7478	9.10865	11.1857	11.1337	11.5121	9.94836	10.7318	12.3955	20.5009
100505564	8.86906	7.0188	6.9484	10.2795	6.76117	8.42	8.15398	15.5477	9.77491	11.4873	8.02363	12.9417	7.10835	7.27182	13.4323	5.75042	9.38385	8.0562	8.73655	7.67978	7.58309	8.53599	10.774	5.01788	8.31241	10.2821	7.4272	8.25535	10.7701	10.4378	11.4128	8.90586	8.07278	7.84412	9.64371	6.69659	9.11047	8.23355	12.0755	10.2854
100505566	5.21532	3.83316	3.62966	4.86417	4.62928	5.05973	5.18712	3.62184	4.43814	4.29468	6.4373	6.20985	4.36128	3.85934	4.7514	3.25985	4.81505	4.63612	4.50206	4.89619	4.70395	3.93415	4.51044	3.73282	6.59232	3.85788	3.14218	3.20473	3.77792	3.56542	3.8389	3.54083	4.0967	3.8222	3.8449	3.62192	3.45993	3.57812	4.06323	4.42596
100505570	11.3558	14.123	15.1544	14.0455	22.6328	13.4685	4.19992	6.34394	3.45941	15.7725	6.83247	8.37755	7.9142	22.6222	18.4443	13.657	7.96462	10.1442	12.8396	7.92486	11.9545	6.9688	15.4321	10.7457	12.1685	12.6979	13.6982	9.62834	12.9555	7.89431	11.7578	13.5394	13.1085	16.7401	10.1173	15.3993	12.9032	14.8655	13.5134	10.3808
100505573	288.471	299.467	266.237	305.997	182.432	202.853	256.412	166.351	207.907	325.898	322.201	276.189	113.797	76.21	287.781	310.31	211.546	137.694	136.452	244.188	160.441	201.053	262.866	216.138	175.946	225.075	121.36	128.744	273.003	122.778	99.3373	229.526	241.805	242.91	345.507	211.082	289.348	332.466	263.285	270.957
100505576	29.1913	16.3832	16.2418	19.0285	14.9079	12.7515	21.7755	16.3667	20.2749	26.0357	35.9479	37.5166	8.24546	11.1467	22.3551	22.9366	21.3048	13.021	13.806	19.1418	14.0968	11.2659	20.5219	18.3889	15.7413	18.9338	15.7196	15.3712	16.6153	13.8	12.5225	19.0996	19.694	24.2495	26.5406	19.5041	18.5206	29.6283	26.2405	18.6444
100505583	11.1398	3.71476	3.85524	7.15326	3.68469	4.39879	6.22896	4.74622	4.20027	8.38775	4.72094	6.30427	3.60323	6.36889	5.92564	4.51721	4.80676	5.47459	4.34856	4.29102	4.52348	4.65384	5.28931	4.0246	4.05778	4.3297	5.03186	4.92214	5.06242	3.68135	4.87014	4.08292	4.31678	3.8823	5.68983	4.69549	4.66386	5.71929	5.5285	7.51991
100505585	3.22095	6.79916	9.05411	6.41997	5.75714	5.18745	4.87209	7.12417	4.14406	5.82982	7.3964	8.51732	4.5	5.9567	7.53328	7.71627	3.96844	6.60866	5.94802	5.14994	5.29035	9.21597	11.3492	5.44544	8.23482	5.79891	4.75234	6.1307	3.53092	6.42907	4.39969	8.20363	7.14303	6.58345	4.88457	9.25044	5.92184	6.4217	7.34677	17.2216
100505588	4.37885	10.5624	11.3636	7.30678	5.75967	5.95589	9.16306	8.87885	7.88439	10.6331	9.21745	6.09371	5.53576	4.52547	5.70031	7.66927	8.69357	6.2401	6.33585	7.35886	8.51247	6.19939	7.87112	4.75639	5.87675	6.25124	7.02619	3.84217	6.70244	7.25456	5.04941	6.21157	6.38901	5.26189	7.57131	5.00711	6.89982	7.76574	8.11386	8.89713
100505591	5.23347	11.0411	3.735	5.11111	5.07238	4.99407	4.23808	4.44282	4.96366	4.09575	5.18347	5.05587	4.69468	5.7525	4.58469	4.58587	3.95543	4.99689	4.76029	6.97107	3.89587	4.92588	5.33504	4.92244	4.9602	4.47946	6.88897	7.30444	5.67449	3.68683	7.41805	6.1857	2.67815	4.75166	5.16521	5.84785	3.28866	4.09495	5.6008	5.00396
100505592	11.7858	11.5275	14.3749	9.76477	13.4609	14.8517	5.78595	9.27961	8.74649	13.8141	11.4756	15.6687	4.06148	2.96708	13.4574	7.53889	25.49	10.8481	16.6938	26.1689	16.0364	21.1592	30.7061	15.0352	21.8066	19.4067	17.4046	15.0599	34.2406	19.922	35.3113	33.5048	11.3179	22.7388	9.32357	9.69137	12.4061	7.1864	9.68048	12.7962
100505609	3.51898	4.59876	3.93587	3.05877	6.98505	3.86953	4.02878	4.83625	3.56555	3.96208	5.64223	7.06916	3.83886	5.20467	4.60331	5.89542	4.69343	3.20783	3.67323	3.4588	3.5893	3.66634	4.04742	2.70595	4.76164	3.65861	2.99646	3.60544	4.27587	3.66138	4.57409	3.81698	3.14453	3.0067	3.6752	3.60065	5.6103	4.84706	3.10085	4.05721
100505616	11.4134	18.7961	12.7667	11.2634	10.676	9.02955	11.4072	10.2028	9.20254	11.5838	10.51	9.16899	16.1135	17.0627	15.5671	11.1271	11.8173	7.80876	10.3205	9.84856	13.3657	10.0188	13.4335	6.43177	6.85218	12.0009	11.5723	8.27208	10.8487	5.24809	6.88933	9.95466	11.2975	12.9115	17.5754	9.87509	9.19478	14.381	10.3137	8.86793
100505619	4.89015	4.83312	3.84072	4.2656	5.65755	7.69418	6.74418	4.9449	4.79592	5.17587	5.50468	4.28509	3.64008	4.7938	4.19007	4.59592	4.17637	4.06365	4.53059	3.72621	4.40667	3.84771	4.87704	4.31085	4.30864	3.99818	5.15527	4.27223	4.35399	3.53972	5.09192	4.31744	3.69341	4.70591	3.0802	4.35927	3.41695	4.24938	3.82035	4.48272
100505622	12.6703	11.116	24.8273	12.2676	16.3698	15.8919	17.6495	33.5551	17.5633	26.0598	25.8557	16.5734	10.1058	21.5976	14.05	11.7338	48.4682	68.2325	64.6041	19.9109	33.3507	43.9088	22.3554	37.5726	44.9721	30.8448	52.0294	66.1269	25.5581	26.3141	36.8782	21.3368	32.1362	23.415	23.411	27.7424	18.1992	16.9402	25.4726	14.7207
100505624	19.4515	20.7969	20.6411	25.2126	18.1327	17.8705	18.5138	17.9519	12.4761	15.9505	20.808	16.7243	12.947	19.2943	23.628	20.1419	22.175	19.2543	17.4241	17.8152	19.2008	16.8811	21.6528	16.6858	22.5226	18.9549	15.8496	19.8615	15.4989	18.274	13.8246	22.5226	22.1414	18.0041	21.3575	15.9656	18.6663	19.1571	18.4146	14.6966
[truncated: 23,874 more rows]
